# Supplementary material for: Immunosenescence-Related Transcriptomic and Immunologic Changes in Older Individuals Following Influenza Vaccination
Source: Front Immunol. 2016 Nov 2;7:450. doi: 10.3389/fimmu.2016.00450 (PMC5089977; doi:10.3389/fimmu.2016.00450)
Supplement: Supplementary file 1 [file Table_1.XLSX]

## Sheet: Immunosenescence CpG sites
Immunosenescence Marker	CpG Probe	Gene Name(s)	N	Correlation	p-value	q-value
Age	cg02228185	ASPA;ASPA	158	-0.478318	2.06865e-10	1.95081e-05
Age	cg03032497		158	0.457912	1.45401e-09	6.8559e-05
Age	cg04875128	OTUD7A	158	0.44141	6.42448e-09	0.00020195
Age	cg12317815	ASPA;ASPA	158	-0.427808	2.06259e-08	0.000486272
Age	cg26229990	ADCY4	158	-0.406512	1.15873e-07	0.00170211
Age	cg16983588	PRDM10;PRDM10;PRDM10;PRDM10	158	-0.406248	1.18298e-07	0.00170211
Age	cg10501210		158	-0.405405	1.26345e-07	0.00170211
Age	cg07955995	KLF14	158	0.387876	4.76957e-07	0.00562233
Age	cg23062357		158	-0.369989	1.71275e-06	0.0179465
Age	cg06190046	OSGIN1;OSGIN1;OSGIN1	158	-0.365868	2.27502e-06	0.0214542
Age	cg18473521	HOXC4;HOXC4	158	0.360702	3.2296e-06	0.0276875
Age	cg14566959	PCDHGA4;PCDHGA6;PCDHGA1;PCDHGA5;PCDHGB1;PCDHGB4;PCDHGA3;PCDHGA2;PCDHGA8;PCDHGA7;PCDHGB2;PCDHGA8;PCDHGB3	158	0.35737	4.03533e-06	0.0317121
Age	cg19758448	PGAP3	158	-0.352288	5.64104e-06	0.0409207
Age	cg04581938		158	-0.350721	6.24748e-06	0.0420828
Age	cg09648727		158	-0.347873	7.51102e-06	0.0451246
Age	cg11082362	INSM2	158	0.347152	7.86738e-06	0.0451246
Age	cg20110742		158	-0.346493	8.20687e-06	0.0451246
Age	cg19848940		158	-0.344767	9.16375e-06	0.0451246
Age	cg19663246		158	-0.344446	9.3529e-06	0.0451246
Age	cg13614383	SHC3	158	0.344073	9.57716e-06	0.0451246
Age	cg20249566	NWD1	158	-0.343026	1.02344e-05	0.0451246
Age	cg16932827		158	-0.342581	1.05271e-05	0.0451246
Age	cg08128734	RASSF5;RASSF5	158	-0.341651	1.1163e-05	0.0453271
Age	cg07996838	DOCK4	158	-0.340684	1.18635e-05	0.0453271
Age	cg02273647	C14orf106	158	0.34048	1.20163e-05	0.0453271
Age	cg22810423		158	-0.338473	1.36228e-05	0.0494107
Age	cg00152322		158	-0.336633	1.52732e-05	0.0533448
Age	cg24129115	REM2;REM2	158	-0.335481	1.63998e-05	0.0538573
Age	cg11152667	GALNT9;LOC100130238	158	0.335321	1.65621e-05	0.0538573
Age	cg03761471	ZYX;ZYX	158	-0.334002	1.79616e-05	0.0564613
Age	cg07927379	C7orf13;RNF32	158	0.331877	2.04537e-05	0.0622212
Age	cg17140208	ZNF827	158	0.330499	2.22406e-05	0.0655425
Age	cg19344626	NWD1	158	-0.329274	2.39507e-05	0.0655816
Age	cg10835286		158	-0.328642	2.48822e-05	0.0655816
Age	cg03065476		158	0.328426	2.5208e-05	0.0655816
Age	cg06155229	PMPCB	158	-0.327995	2.58691e-05	0.0655816
Age	cg00094518	KLF14	158	0.327507	2.66389e-05	0.0655816
Age	cg24852661	GOLM1;GOLM1	158	-0.327399	2.6812e-05	0.0655816
Age	cg01606885		158	-0.327207	2.71219e-05	0.0655816
Age	cg07138399		158	-0.325884	2.93552e-05	0.0659628
Age	cg15018391	GPR63;GPR63	158	-0.32576	2.95718e-05	0.0659628
Age	cg06312789		158	-0.325575	2.99007e-05	0.0659628
Age	cg06915202	BAIAP2L1	158	0.325476	3.00774e-05	0.0659628
Age	cg16888590		158	0.321604	3.78197e-05	0.0810574
Age	cg19404190	SPINK7	158	0.320587	4.01461e-05	0.0819491
Age	cg06811094		158	-0.320057	4.14088e-05	0.0819491
Age	cg13039251	PDZD2	158	-0.320009	4.15268e-05	0.0819491
Age	cg26350754	HLA-DPB1	158	-0.319932	4.17117e-05	0.0819491
Age	cg06445343	PPP1R9A;PPP1R9A;PPP1R9A;PPP1R9A;PPP1R9A	158	-0.318337	4.57751e-05	0.0880969
Age	cg27640020	GDF1;LASS1;LASS1	158	-0.316721	5.02655e-05	0.0930269
Age	cg25976804	AIFM3;AIFM3;AIFM3;AIFM3;LZTR1	158	-0.316706	5.03096e-05	0.0930269
Age	cg12939283	HLA-DPB1	158	-0.315796	5.3019e-05	0.0936664
Age	cg16295725	ZNF518B	158	0.315793	5.30283e-05	0.0936664
Age	cg20224311	CCT2	158	-0.315595	5.36353e-05	0.0936664
Age	cg04940570	TEAD1	158	0.311693	6.70291e-05	0.113685
Age	cg19629631	MAD1L1;MAD1L1;MAD1L1	158	-0.311283	6.86082e-05	0.113685
Age	cg04206967	TRHR	158	-0.311033	6.95843e-05	0.113685
Age	cg01416111	ING3;ING3;ING3;ING3	158	0.310948	6.99206e-05	0.113685
Age	cg16762684	MBP;MBP	158	-0.309465	7.6025e-05	0.121516
Age	cg01432663		158	0.308386	8.07737e-05	0.126954
Age	cg08199758	CLDN9	158	-0.307648	8.41804e-05	0.129636
Age	cg25196715	ABCA4	158	-0.307362	8.55368e-05	0.129636
Age	cg21911021	ZIK1	158	0.30714	8.66042e-05	0.129636
Age	cg04715503	CLDN9;CLDN9	158	-0.306278	9.0869e-05	0.133895
Age	cg16310077		158	-0.305329	9.57891e-05	0.1375
Age	cg14627172		158	0.305126	9.68695e-05	0.1375
Age	cg21481937	PTPRR;PTPRR	158	-0.304788	9.86983e-05	0.1375
Age	cg26927807	BTBD2	158	-0.304706	9.9148e-05	0.1375
Age	cg00566516	TSPAN33	158	-0.303363	0.000106778	0.145936
Age	cg16888547		158	-0.302928	0.000109365	0.147336
TERT	cg26048897		156	0.397684	2.73634e-07	0.0247629
TERT	cg03913859		156	0.381346	9.03366e-07	0.0408757
TERT	cg16406960	GNLY;GNLY	156	0.368738	2.17453e-06	0.0655957
TERT	cg05623392	MIR548F5;NBEA	156	0.351081	7.00253e-06	0.0979908
TERT	cg00722097	AMD1;AMD1	156	0.350324	7.35121e-06	0.0979908
TERT	cg17957183	UBE2N	156	-0.348806	8.10013e-06	0.0979908
TERT	cg00529946	SELI;GPR113	156	0.348109	8.46787e-06	0.0979908
TERT	cg26280976		156	-0.347283	8.92446e-06	0.0979908
TERT	cg08105590	FAM38A	156	0.343704	1.11834e-05	0.0979908
TERT	cg16668651		156	0.34265	1.19458e-05	0.0979908
TERT	cg05424526		156	0.342312	1.22006e-05	0.0979908
TERT	cg13231117		156	-0.3413	1.29938e-05	0.0979908
TERT	cg01771876	LPIN1	156	-0.33721	1.67254e-05	0.10244
TERT	cg26348684		156	-0.335285	1.88124e-05	0.10244
TERT	cg00878827	YLPM1	156	0.334484	1.97516e-05	0.10244
TERT	cg02351277		156	0.333769	2.0626e-05	0.10244
TERT	cg26125503	CTAGE5;CTAGE5;CTAGE5;CTAGE5	156	0.333305	2.12142e-05	0.10244
TERT	cg13615963	CCR6;CCR6;CCR6	156	0.33101	2.43583e-05	0.10244
TERT	cg02893499	LHPP;LHPP	156	0.330366	2.53155e-05	0.10244
TERT	cg10095057	MYST2	156	0.330065	2.57768e-05	0.10244
TERT	cg22887467	KCND2	156	0.329982	2.59037e-05	0.10244
TERT	cg09596239	SMPD4;SMPD4;SMPD4;SMPD4;SMPD4;SMPD4;SMPD4;SMPD4;SMPD4;SMPD4;SMPD4;FAM128B	156	-0.328557	2.82017e-05	0.10244
TERT	cg14843337	SYN2;TIMP4;SYN2	156	0.328381	2.84974e-05	0.10244
TERT	cg18947360		156	-0.327899	2.9325e-05	0.10244
TERT	cg16457196	DDX41	156	0.327872	2.93718e-05	0.10244
TERT	cg05139219		156	0.326736	3.14162e-05	0.10244
TERT	cg03821557	KIF18B	156	0.326726	3.14339e-05	0.10244
TERT	cg17607330	LDHA;LDHA;LDHA;LDHA;LDHA;LDHA	156	-0.326218	3.23927e-05	0.10244
TERT	cg21029904	ZNF91	156	-0.325992	3.28273e-05	0.10244
TERT	cg00528779	NCOR2;NCOR2	156	0.324926	3.49505e-05	0.10389
TERT	cg15988785		156	0.324349	3.61535e-05	0.10389
TERT	cg15773338	LOC440895;LIMS3-LOC440895	156	0.323153	3.87738e-05	0.10389
TERT	cg27634258	SPPL2A	156	0.322867	3.94262e-05	0.10389
TERT	cg05777757		156	0.322502	4.02738e-05	0.10389
TERT	cg06956232		156	-0.322412	4.04856e-05	0.10389
TERT	cg02350090		156	0.322058	4.1328e-05	0.10389
TERT	cg07905888	NCDN;NCDN;KIAA0319L;NCDN	156	0.320958	4.40518e-05	0.107744
TERT	cg08328124		156	-0.319325	4.84069e-05	0.11528
TERT	cg22498057	ANKRD32;C5orf36;C5orf36	156	0.317967	5.2333e-05	0.117834
TERT	cg07237882	HNRNPA0	156	0.31792	5.24753e-05	0.117834
TERT	cg03915638	FEZF2	156	0.31762	5.33855e-05	0.117834
TERT	cg17107307		156	-0.317107	5.49718e-05	0.118446
TERT	cg14290704	SMARCA2;SMARCA2	156	-0.316578	5.66584e-05	0.119241
TERT	cg00144180	HDAC4	156	-0.313782	6.63988e-05	0.136565
TERT	cg14708603	ROPN1	156	0.312729	7.04566e-05	0.136992
TERT	cg05588508		156	-0.312298	7.21861e-05	0.136992
TERT	cg02891218	ZKSCAN1	156	0.312284	7.22438e-05	0.136992
TERT	cg26111913	FARP1	156	-0.312181	7.26617e-05	0.136992
TERT	cg17094761	MTF2;MTF2;MTF2;MTF2	156	0.310956	7.78223e-05	0.142446
TERT	cg12353927		156	0.310341	8.054e-05	0.142446
TERT	cg26383454	HERV-FRD;LOC221710	156	-0.309978	8.21884e-05	0.142446
TERT	cg26233914	ITGAX;ITGAX	156	0.308993	8.68134e-05	0.142446
TERT	cg17129645	FAM59B	156	-0.308952	8.70117e-05	0.142446
TERT	cg23721083	ITGA11	156	0.30863	8.85816e-05	0.142446
TERT	cg23936531		156	-0.308429	8.95724e-05	0.142446
TERT	cg21293902	SNORD34;RPL13AP5;SNORD35A;RPL13A	156	0.30819	9.07638e-05	0.142446
TERT	cg01702055		156	0.307721	9.31506e-05	0.142446
TERT	cg08906898	RBM39;RBM39	156	-0.307436	9.46255e-05	0.142446
TERT	cg12724894	DIP2C	156	0.307408	9.47742e-05	0.142446
TERT	cg25835306	UBE2D1	156	-0.306831	9.78369e-05	0.142446
TERT	cg14069601	EFCAB9	156	0.305917	0.000102877	0.142446
TERT	cg02206323	MIR1180;B9D1	156	0.305554	0.000104949	0.142446
TERT	cg27193005	BTN2A2;BTN2A2	156	-0.304574	0.000110731	0.142446
TERT	cg27351449	AHI1;AHI1;AHI1	156	0.304414	0.0001117	0.142446
TERT	cg10543376	COL11A2;COL11A2;COL11A2	156	-0.304052	0.000113928	0.142446
TERT	cg06942262		156	-0.303954	0.000114538	0.142446
TERT	cg04742550	ITGAX	156	0.303583	0.000116879	0.142446
TERT	cg16062733	KDM2B;KDM2B	156	-0.303302	0.000118682	0.142446
TERT	cg07271383		156	0.303123	0.00011984	0.142446
TERT	cg09037630		156	0.30285	0.000121633	0.142446
TERT	cg02900253	PHF13	156	0.302752	0.000122282	0.142446
TERT	cg01855636	MYO5B	156	0.30275	0.000122292	0.142446
TERT	cg03035849	BACH2;BACH2	156	-0.302298	0.000125327	0.142446
TERT	cg05573844		156	-0.301304	0.00013225	0.142446
TERT	cg08255211	A2BP1;A2BP1	156	0.301269	0.000132498	0.142446
TERT	cg04525773	DBF4;DBF4;SLC25A40	156	0.301206	0.000132951	0.142446
TERT	cg27519330	SYT15;SYT15	156	-0.301198	0.000133008	0.142446
TERT	cg03026011	LOC100133308	156	-0.301113	0.000133622	0.142446
TERT	cg14737370	ZNF317	156	-0.301032	0.000134204	0.142446
TERT	cg19886613	VPS4B;VPS4B	156	0.300882	0.000135295	0.142446
TERT	cg06138422	ANKLE2	156	0.300866	0.00013541	0.142446
TERT	cg19365527	VWC2	156	0.300577	0.000137537	0.142446
TERT	cg16401270	PTP4A2;PTP4A2	156	0.300395	0.000138889	0.142446
TERT	cg14853231	C1orf174	156	-0.300218	0.000140218	0.142446
TERT	cg02120739	PM20D2	156	-0.299957	0.000142197	0.142446
TERT	cg02575092	HRNBP3	156	-0.299861	0.000142936	0.142446
TERT	cg13118410		156	-0.299801	0.000143397	0.142446
TERT	cg01933276	SELV	156	0.299241	0.000147766	0.142446
TERT	cg26018965	ARPC5;RGL1	156	0.299055	0.00014925	0.142446
TERT	cg23375783	ICT1	156	0.298947	0.000150111	0.142446
TERT	cg16531903	A1CF;A1CF;A1CF	156	0.298709	0.00015204	0.142446
TERT	cg24838063	PIWIL1	156	-0.298306	0.000155351	0.142446
TERT	cg15602215	NCALD;NCALD;NCALD;NCALD;NCALD;NCALD;NCALD;NCALD	156	0.298046	0.000157515	0.142446
TERT	cg04331802	CDS1	156	0.297481	0.000162338	0.142446
TERT	cg12799029	ABR;ABR;ABR	156	0.297446	0.000162639	0.142446
TERT	cg03654504	GRIK3	156	0.297262	0.000164233	0.142446
TERT	cg08257212		156	-0.297122	0.000165467	0.142446
TERT	cg15812586		156	0.297021	0.000166359	0.142446
TERT	cg04957307		156	-0.296828	0.000168072	0.142446
TERT	cg14433428		156	0.296799	0.000168327	0.142446
TERT	cg02905663	EXT1;EXT1	156	0.296494	0.000171074	0.142446
TERT	cg00846248	C7orf23	156	0.296344	0.000172442	0.142446
TERT	cg07258419		156	0.296235	0.000173442	0.142446
TERT	cg12094942	ZMYND11;ZMYND11;ZMYND11	156	0.295633	0.000179061	0.142446
TERT	cg05091997		156	0.295627	0.000179121	0.142446
TERT	cg05922971	ZNF131	156	0.295137	0.000183819	0.142446
TERT	cg17189435	TRAPPC9;TRAPPC9	156	0.294865	0.000186474	0.142446
TERT	cg16212053		156	0.294726	0.000187847	0.142446
TERT	cg22891520	YME1L1;MASTL;YME1L1	156	0.294702	0.000188082	0.142446
TERT	cg09760963	RNF175	156	-0.294686	0.000188238	0.142446
TERT	cg10667102		156	0.294544	0.000189655	0.142446
TERT	cg12092708	ALDH4A1;ALDH4A1;ALDH4A1;ALDH4A1	156	0.294332	0.000191782	0.142446
TERT	cg25583503	UGT2B7	156	-0.294199	0.000193126	0.142446
TERT	cg12455562	BTN2A3	156	-0.294165	0.00019348	0.142446
TERT	cg09546895	GOLPH3;GOLPH3	156	0.294008	0.000195078	0.142446
TERT	cg00135841		156	-0.293686	0.000198411	0.142446
TERT	cg21748749	ZNF610;ZNF610;ZNF610	156	-0.293382	0.000201597	0.142446
TERT	cg25223263	ABCG4;ABCG4	156	0.293317	0.000202283	0.142446
TERT	cg24163360	SLC17A2	156	0.293194	0.000203595	0.142446
TERT	cg22598840	ZNF417	156	0.293133	0.000204254	0.142446
TERT	cg09573795	MSX1	156	0.29311	0.000204491	0.142446
TERT	cg11662452		156	-0.29296	0.000206105	0.142446
TERT	cg01437204	PTPN7;PTPN7	156	0.292835	0.000207457	0.142446
TERT	cg19138601	C21orf66;C21orf49;C21orf66;C21orf49;C21orf66	156	-0.292802	0.000207818	0.142446
TERT	cg27624381	SEPT11	156	0.29278	0.000208059	0.142446
TERT	cg07810382	TOR1AIP2;TOR1AIP2	156	0.292752	0.000208369	0.142446
TERT	cg07953307	LAT;LAT;LAT;LAT	156	-0.292731	0.000208593	0.142446
TERT	cg13666696	MLXIPL;MLXIPL;MLXIPL;MLXIPL	156	-0.292565	0.000210412	0.142446
TERT	cg06310022	ZBTB20;ZBTB20;ZBTB20;ZBTB20;ZBTB20;ZBTB20;ZBTB20	156	-0.29227	0.000213688	0.142446
TERT	cg03956243	ATP5G2;ATP5G2	156	-0.292191	0.000214572	0.142446
TERT	cg07601463	DGKG;DGKG;DGKG	156	0.292048	0.000216171	0.142446
TERT	cg01406381	SLC1A5;SLC1A5;SLC1A5	156	0.292042	0.000216243	0.142446
TERT	cg22022671	EDIL3	156	0.291949	0.000217297	0.142446
TERT	cg00849052		156	0.291859	0.000218321	0.142446
TERT	cg19998654	CEBPZ;C2orf56;C2orf56	156	0.291544	0.00022193	0.142446
TERT	cg18275965		156	-0.291544	0.00022193	0.142446
TERT	cg00365499	SRPK2;SRPK2;SRPK2	156	-0.291318	0.000224558	0.142446
TERT	cg21717958	NPNT	156	0.29123	0.000225595	0.142446
TERT	cg08825022		156	-0.290763	0.000231131	0.142446
TERT	cg26677194	PIWIL1	156	-0.29074	0.000231416	0.142446
TERT	cg05859256		156	0.290702	0.000231873	0.142446
TERT	cg08122232	EXOC7;EXOC7;EXOC7;EXOC7;EXOC7;EXOC7	156	0.290501	0.000234302	0.142446
TERT	cg05059451		156	0.290488	0.000234456	0.142446
TERT	cg07907597		156	-0.290457	0.000234841	0.142446
TERT	cg17424859		156	-0.290327	0.000236425	0.142446
TERT	cg02703787		156	0.290299	0.000236774	0.142446
TERT	cg10161675		156	-0.290077	0.000239506	0.142446
TERT	cg07474842	MAP3K5	156	0.29003	0.000240095	0.142446
TERT	cg21005948	KIAA0427;KIAA0427	156	0.289987	0.000240626	0.142446
TERT	cg04736562	VENTX	156	0.289858	0.000242247	0.142446
TERT	cg14338451	MTRF1	156	0.289829	0.000242604	0.142446
TERT	cg10879958	RAD17;RAD17;RAD17;RAD17;RAD17;RAD17;RAD17;RAD17	156	0.289791	0.000243081	0.142446
TERT	cg14559574		156	-0.289766	0.000243399	0.142446
TERT	cg01077102	TMCO4	156	0.289553	0.000246102	0.142446
TERT	cg25089685	PPP1R11	156	-0.289197	0.000250667	0.142446
TERT	cg08466034	TRPV2;TRPV2	156	0.289104	0.000251877	0.142446
TERT	cg27366207		156	0.289025	0.000252907	0.142446
TERT	cg27166707	A2M	156	-0.288936	0.000254065	0.142446
TERT	cg07213548		156	-0.288751	0.0002565	0.142446
TERT	cg25607249	SLC1A5;SLC1A5;SLC1A5;SLC1A5	156	0.28862	0.000258241	0.142446
TERT	cg11085762	JAK3	156	0.288546	0.000259231	0.142446
TERT	cg06579481		156	0.288517	0.000259612	0.142446
TERT	cg06568880	SMG6;SMG6	156	-0.288314	0.000262352	0.142446
TERT	cg05910615	HSPB6;C19orf55	156	0.288193	0.000263979	0.142446
TERT	cg21308919	MGST2	156	-0.287934	0.000267523	0.142446
TERT	cg12736146	ABLIM1;ABLIM1;ABLIM1	156	-0.287915	0.000267784	0.142446
TERT	cg02058717		156	0.287884	0.000268219	0.142446
TERT	cg24265076		156	-0.287801	0.000269355	0.142446
TERT	cg21484863	CDKAL1	156	0.2878	0.000269376	0.142446
TERT	cg02792602	TNS1	156	0.287741	0.000270187	0.142446
TERT	cg04250608	HSD3B1	156	0.287729	0.000270363	0.142446
TERT	cg25348841	TANC1;TANC1	156	0.287702	0.000270736	0.142446
TERT	cg14255103	LAMC1	156	0.28712	0.000278938	0.144549
TERT	cg06677416		156	0.287119	0.000278961	0.144549
TERT	cg18885872	LOC84856	156	-0.287079	0.000279527	0.144549
TERT	cg16764781	TP63;TP63;TP63	156	0.286951	0.000281366	0.144674
TERT	cg17582444	MFN1	156	0.286675	0.000285379	0.145582
TERT	cg26305034		156	0.286572	0.000286883	0.145582
TERT	cg12122597	KCNA4	156	-0.286321	0.000290593	0.145582
TERT	cg02937763	SOCS7	156	0.286306	0.000290805	0.145582
TERT	cg12803754	FAM105B	156	0.286088	0.000294063	0.145582
TERT	cg25196203		156	0.285998	0.000295419	0.145582
TERT	cg13419702	VHL;VHL	156	-0.285917	0.000296637	0.145582
TERT	cg04811502	METTL3	156	-0.285715	0.000299714	0.145582
TERT	cg25373297	FBXL12	156	0.285704	0.000299883	0.145582
TERT	cg02919721		156	0.285684	0.000300197	0.145582
TERT	cg00209918	SETD1A	156	-0.285642	0.000300827	0.145582
TERT	cg06708789		156	0.285214	0.000307463	0.147419
TERT	cg05622441	TERF2	156	0.285058	0.000309921	0.147419
TERT	cg18495341	B3GNTL1	156	-0.284987	0.000311044	0.147419
TERT	cg15836505		156	0.2847	0.0003156	0.147419
TERT	cg19743545		156	-0.284609	0.000317073	0.147419
TERT	cg08185070	DIP2C	156	0.284549	0.000318041	0.147419
TERT	cg15197050		156	0.284418	0.000320166	0.147419
TERT	cg20797740	KPNB1	156	-0.284005	0.000326934	0.147419
TERT	cg03757730		156	-0.283858	0.000329377	0.147419
TERT	cg14239592	ZNF274;ZNF274;ZNF274	156	-0.283698	0.00033205	0.147419
TERT	cg24277007	ODZ4	156	0.283673	0.000332476	0.147419
TERT	cg13454184	TARS2	156	-0.283623	0.000333328	0.147419
TERT	cg09060016	LSM2	156	0.28358	0.000334048	0.147419
TERT	cg20243078	ZNF419;ZNF419;ZNF419;ZNF419;ZNF419;ZNF419;ZNF419	156	-0.283471	0.000335896	0.147419
TERT	cg15623339		156	0.283384	0.000337375	0.147419
TERT	cg26088568		156	0.283265	0.000339403	0.147419
TERT	cg06201680	WDR86	156	-0.283194	0.000340625	0.147419
TERT	cg00312872	TCEB3C;KATNAL2	156	-0.283156	0.000341278	0.147419
TERT	cg16103098	DLK1	156	0.283043	0.000343245	0.147419
TERT	cg11186593		156	-0.282922	0.000345333	0.147419
TERT	cg11797265	ATXN1;ATXN1	156	0.282902	0.000345691	0.147419
TERT	cg06290424		156	-0.282864	0.000346353	0.147419
TERT	cg25103766	FAM72B	156	0.282821	0.0003471	0.147419
TERT	cg25587535	HAND1	156	0.282619	0.000350659	0.147419
TERT	cg22540135		156	0.282543	0.000352002	0.147419
TERT	cg12083655		156	-0.282529	0.000352255	0.147419
TERT	cg00839873	ASB2	156	0.282524	0.000352339	0.147419
TERT	cg11528995	IGSF3;IGSF3	156	0.282315	0.000356061	0.147419
TERT	cg06045123	BRD7	156	-0.282298	0.000356373	0.147419
TERT	cg05989775	CDKN1C;CDKN1C;CDKN1C;CDKN1C;CDKN1C;CDKN1C	156	0.282175	0.000358592	0.147419
TERT	cg23266398		156	0.282164	0.000358791	0.147419
TERT	cg24575651	NAALADL2	156	0.28214	0.00035922	0.147419
TERT	cg07463167	MAP4K5;MAP4K5	156	0.282061	0.000360651	0.147419
TERT	cg22119716		156	0.281949	0.000362692	0.147419
TERT	cg13577194	IPPK	156	-0.281927	0.000363096	0.147419
TERT	cg14329833	TMEM140	156	0.281917	0.000363269	0.147419
TERT	cg21962918	DDX46	156	0.281739	0.000366545	0.147708
TERT	cg14435640	AGPAT6	156	-0.281701	0.000367244	0.147708
TERT	cg02562740	SLC19A3	156	-0.281443	0.000372026	0.148108
TERT	cg22370920		156	0.281399	0.000372853	0.148108
TERT	cg25201998	KCNN3;KCNN3	156	0.281383	0.000373149	0.148108
TERT	cg22561794	BTNL8;BTNL8;BTNL8;BTNL8;BTNL8;BTNL8	156	0.281136	0.000377792	0.148111
TERT	cg20034209	ARSG;SLC16A6;SLC16A6	156	0.281035	0.000379712	0.148111
TERT	cg14567043	LRTM2;LRTM2;CACNA2D4;LRTM2	156	-0.281034	0.000379742	0.148111
TERT	cg03774484	PHB2;PHB2;PHB2;PHB2;EMG1	156	0.281013	0.000380134	0.148111
TERT	cg23453238	GFRA1;GFRA1;GFRA1	156	0.28095	0.00038134	0.148111
TERT	cg05848785	C10orf105;C10orf105;CDH23	156	0.280697	0.000386199	0.148573
TERT	cg23219859		156	-0.280667	0.00038678	0.148573
TERT	cg15521003		156	0.280632	0.000387454	0.148573
TERT	cg14189381		156	0.280417	0.000391642	0.149412
TERT	cg15470736	UBE3C	156	-0.280351	0.000392944	0.149412
TREC	cg00144180	HDAC4	155	-0.49999	3.50348e-11	3.02656e-06
TREC	cg26280976		155	-0.379591	1.10925e-06	0.0232607
TREC	cg12233463		155	0.379392	1.12493e-06	0.0232607
TREC	cg10503202	DGKZ	155	-0.379298	1.13234e-06	0.0232607
TREC	cg15171154	TGFBR2;TGFBR2	155	-0.376823	1.3463e-06	0.0232607
TREC	cg12720152	TTC7B	155	-0.364777	3.06381e-06	0.039898
TREC	cg20187173		155	0.361097	3.9131e-06	0.039898
TREC	cg17168172	PPPDE2;XRCC6	155	0.360791	3.99302e-06	0.039898
TREC	cg10609615	TRAP1	155	-0.360182	4.15664e-06	0.039898
TREC	cg04033022	ACSF3;ACSF3;ACSF3	155	-0.356672	5.23047e-06	0.0437497
TREC	cg03495030	HNF1A	155	0.355702	5.57079e-06	0.0437497
TREC	cg00426921	PHGDH	155	-0.347852	9.20843e-06	0.0611917
TREC	cg00526953		155	0.347852	9.20843e-06	0.0611917
TREC	cg16762684	MBP;MBP	155	0.344971	1.10366e-05	0.0624022
TREC	cg06494592		155	0.344926	1.10678e-05	0.0624022
TREC	cg08578505	GEMIN7;GEMIN7;GEMIN7	155	-0.343353	1.22085e-05	0.0624022
TREC	cg00693710		155	0.341085	1.40512e-05	0.0624022
TREC	cg09113474		155	0.339809	1.52e-05	0.0624022
TREC	cg17726692	LOC284276	155	0.339722	1.52815e-05	0.0624022
TREC	cg10711528	TPRG1	155	-0.339322	1.5661e-05	0.0624022
TREC	cg03348901	AGPAT6	155	-0.339319	1.56641e-05	0.0624022
TREC	cg15330508	ALG8;ALG8;ALG8;ALG8	155	0.339083	1.58918e-05	0.0624022
TREC	cg03852670	SLC10A4	155	0.336238	1.8904e-05	0.0663332
TREC	cg19098790	UPB1	155	0.335316	1.999e-05	0.0663332
TREC	cg13112404	C1orf14	155	0.334134	2.14697e-05	0.0663332
TREC	cg21287017	C20orf103	155	0.333273	2.26105e-05	0.0663332
TREC	cg06007201	FAM38A	155	0.332709	2.3389e-05	0.0663332
TREC	cg00954518	REST	155	-0.331262	2.55033e-05	0.0663332
TREC	cg13487476	SRGAP2;SRGAP2;SRGAP2	155	-0.330473	2.67317e-05	0.0663332
TREC	cg06446895	ARHGDIA;ARHGDIA	155	-0.329103	2.89956e-05	0.0663332
TREC	cg05253110		155	0.328668	2.97517e-05	0.0663332
TREC	cg27090024	CHKA;CHKA	155	-0.328288	3.04278e-05	0.0663332
TREC	cg06310022	ZBTB20;ZBTB20;ZBTB20;ZBTB20;ZBTB20;ZBTB20;ZBTB20	155	-0.328169	3.06427e-05	0.0663332
TREC	cg05091997		155	0.32727	3.23101e-05	0.0663332
TREC	cg13630944		155	-0.326425	3.39532e-05	0.0663332
TREC	cg17934294		155	-0.325765	3.52933e-05	0.0663332
TREC	cg12184120	ZNF607	155	-0.325736	3.53533e-05	0.0663332
TREC	cg04348305	PYGB	155	-0.325272	3.63258e-05	0.0663332
TREC	cg26695387	MAP2K3	155	0.325139	3.66072e-05	0.0663332
TREC	cg09021520	PRPF3	155	0.324891	3.71413e-05	0.0663332
TREC	cg17213381	AGPAT1;AGPAT1	155	0.324869	3.71903e-05	0.0663332
TREC	cg13782615	STIM1	155	-0.324775	3.73936e-05	0.0663332
TREC	cg16732341		155	0.324559	3.78673e-05	0.0663332
TREC	cg19292611	TFDP1;TFDP1	155	-0.32436	3.83107e-05	0.0663332
TREC	cg11851257	MYST2	155	-0.324356	3.83178e-05	0.0663332
TREC	cg27337894	TCF7L1	155	0.324082	3.89337e-05	0.0663332
TREC	cg18512336	PRDM14	155	0.32406	3.89849e-05	0.0663332
TREC	cg14115740	FANCC	155	-0.324031	3.90507e-05	0.0663332
TREC	cg21238376	RPTOR;RPTOR	155	-0.32395	3.92341e-05	0.0663332
TREC	cg22694480	VIPR1	155	0.323696	3.98191e-05	0.0663332
TREC	cg22859679	LOH12CR1;LOH12CR2	155	0.323493	4.02915e-05	0.0663332
TREC	cg04967775	HDAC1	155	-0.323406	4.04955e-05	0.0663332
TREC	cg01020263	NOD2	155	0.323167	4.10597e-05	0.0663332
TREC	cg13305652		155	-0.322681	4.2234e-05	0.0663332
TREC	cg02489143		155	0.32251	4.26536e-05	0.0663332
TREC	cg23256579	PRR4;PRR4	155	0.322223	4.33671e-05	0.0663332
TREC	cg07381872		155	-0.321955	4.40425e-05	0.0663332
TREC	cg19123882	ATL3	155	-0.321111	4.624e-05	0.0663332
TREC	cg26348684		155	-0.320602	4.76145e-05	0.0663332
TREC	cg16355231	PEX10;PEX10	155	0.320599	4.76233e-05	0.0663332
TREC	cg22509138	CDH22	155	0.320164	4.88282e-05	0.0663332
TREC	cg03618918		155	-0.319793	4.98771e-05	0.0663332
TREC	cg06817737	WNK1	155	-0.319387	5.10506e-05	0.0663332
TREC	cg04293891	ZNF611;ZNF611;ZNF611	155	-0.319345	5.11732e-05	0.0663332
TREC	cg15188939	ARIH1	155	-0.319319	5.12487e-05	0.0663332
TREC	cg20719675	CHRNA1;CHRNA1	155	0.318849	5.2646e-05	0.0663332
TREC	cg01591470	CTAGE5;CTAGE5;CTAGE5;CTAGE5	155	0.318414	5.39697e-05	0.0663332
TREC	cg26548134	SLC25A17	155	-0.318401	5.40094e-05	0.0663332
TREC	cg06584237	CCPG1;CCPG1	155	0.318366	5.41187e-05	0.0663332
TREC	cg19153883		155	-0.318311	5.4288e-05	0.0663332
TREC	cg20243078	ZNF419;ZNF419;ZNF419;ZNF419;ZNF419;ZNF419;ZNF419	155	-0.318237	5.45179e-05	0.0663332
TREC	cg26729380	TNF	155	0.317167	5.79394e-05	0.0695172
TREC	cg02215357	HNRNPA1L2;HNRNPA1L2	155	0.316922	5.87505e-05	0.0695247
TREC	cg17689799	TRIM54;TRIM54	155	0.316641	5.96921e-05	0.0696005
TREC	cg18919209	MAML2	155	-0.31609	6.1584e-05	0.0696005
TREC	cg04158367	GFI1;GFI1	155	-0.315697	6.29681e-05	0.0696005
TREC	cg00963942	ST7;ST7	155	-0.315127	6.5028e-05	0.0696005
TREC	cg16589843	RIT1	155	0.314856	6.60275e-05	0.0696005
TREC	cg23563008	DLX6AS;DLX6	155	-0.314563	6.71265e-05	0.0696005
TREC	cg24130561	DICER1	155	-0.314482	6.74315e-05	0.0696005
TREC	cg13860493		155	0.31435	6.79343e-05	0.0696005
TREC	cg13500430	NAP1L4	155	-0.314279	6.82056e-05	0.0696005
TREC	cg00933538	PPT2;PPT2	155	0.31427	6.82427e-05	0.0696005
TREC	cg02103401	EPM2AIP1;MLH1	155	0.314179	6.85896e-05	0.0696005
TREC	cg11749583	GLI3	155	0.314154	6.8689e-05	0.0696005
TREC	cg03858673		155	0.313999	6.92884e-05	0.0696005
TREC	cg07735571	MAP3K7IP1;MAP3K7IP1	155	-0.313103	7.28573e-05	0.0714491
TREC	cg02881684	FOSB;FOSB	155	0.312945	7.35039e-05	0.0714491
TREC	cg08883696	CXADRP2	155	0.312842	7.39291e-05	0.0714491
TREC	cg20648975		155	-0.31272	7.4437e-05	0.0714491
TREC	cg13657659	FZD5	155	-0.312484	7.54219e-05	0.0715989
TREC	cg12740757	ALK	155	0.311895	7.79447e-05	0.0730331
TREC	cg25846302	WASH3P	155	-0.311621	7.91431e-05	0.0730331
TREC	cg20891225	FLNB;FLNB;FLNB;FLNB	155	0.311456	7.98705e-05	0.0730331
TREC	cg00975854	C1orf63	155	-0.311221	8.09225e-05	0.0730331
TREC	cg26585066	TBC1D3;TBC1D3F	155	-0.310992	8.1958e-05	0.0730331
TREC	cg24807850	PRDM16;PRDM16	155	0.310834	8.268e-05	0.0730331
TREC	cg10954174	FOXN3	155	-0.310676	8.34078e-05	0.0730331
TREC	cg12799790		155	0.310422	8.4594e-05	0.0730331
TREC	cg18483549	MYO1D	155	-0.31029	8.52158e-05	0.0730331
TREC	cg11630632	N4BP2L2;N4BP2L2	155	0.309768	8.77147e-05	0.0730331
TREC	cg24279418		155	0.3097	8.80436e-05	0.0730331
TREC	cg16678047	FRAS1;FRAS1	155	-0.309433	8.93549e-05	0.0730331
TREC	cg13247581	ENTPD2;ENTPD2	155	-0.309017	9.14292e-05	0.0730331
TREC	cg04898939	LOC595101	155	0.308869	9.21797e-05	0.0730331
TREC	cg14520079		155	-0.308859	9.22289e-05	0.0730331
TREC	cg18704057	VPS54;VPS54	155	-0.308543	9.38479e-05	0.0730331
TREC	cg18223314	FAM46C;FAM46C	155	-0.30854	9.38645e-05	0.0730331
TREC	cg12221970	ITPKB	155	-0.308495	9.4098e-05	0.0730331
TREC	cg11293176	WNT5A	155	0.308475	9.41982e-05	0.0730331
TREC	cg19206914		155	-0.30796	9.69081e-05	0.0730331
TREC	cg15418783	SHANK2	155	0.307937	9.70283e-05	0.0730331
TREC	cg01996116	HIGD1A;HIGD1A;HIGD1A	155	0.307657	9.8534e-05	0.0730331
TREC	cg02256315	LDHAL6A;LDHAL6A	155	-0.307621	9.87259e-05	0.0730331
TREC	cg23873683		155	0.307544	9.91458e-05	0.0730331
TREC	cg25027799	TXNRD1	155	-0.307502	9.9374e-05	0.0730331
TREC	cg15089217	CCDC14	155	-0.307357	0.000100168	0.0730331
TREC	cg20650035		155	-0.307228	0.000100878	0.0730331
TREC	cg27594834	ZNF627	155	-0.307138	0.000101378	0.0730331
TREC	cg12476487	UTRN	155	-0.307125	0.00010145	0.0730331
TREC	cg24717159	SLC27A2;SLC27A2	155	0.306916	0.00010262	0.0732653
TREC	cg27252395	KAAG1;KAAG1;DCDC2	155	0.306677	0.000103968	0.0736193
TREC	cg04567738		155	0.306104	0.000107279	0.075177
TREC	cg07953307	LAT;LAT;LAT;LAT	155	-0.305849	0.00010878	0.075177
TREC	cg03957420	CSGALNACT1;CSGALNACT1	155	-0.305617	0.000110164	0.075177
TREC	cg15321979		155	-0.305507	0.000110824	0.075177
TREC	cg03040401	TRAF7	155	0.30544	0.000111233	0.075177
TREC	cg13323902	VTRNA1-1	155	0.305414	0.00011139	0.075177
TREC	cg14323977		155	-0.305037	0.000113699	0.0761406
TREC	cg07550016	WHSC2;MIR943	155	-0.304618	0.000116317	0.0772946
TREC	cg20263045	HHIP	155	0.304476	0.000117216	0.0772973
TREC	cg05059644	SNORA70B;USP34	155	-0.304273	0.000118514	0.0775613
TREC	cg22044566	FAM84A	155	0.304102	0.000119616	0.0776155
TREC	cg19873536		155	0.303896	0.00012096	0.0776155
TREC	cg08178940	TFAP2B	155	-0.303783	0.000121701	0.0776155
TREC	cg04946709	LOC644649	155	-0.303584	0.000123024	0.0776155
TREC	cg12183124	XPO5	155	-0.303574	0.000123089	0.0776155
TREC	cg27615582	PRR4;PRR4	155	0.303435	0.000124015	0.0776327
TREC	cg09115837		155	-0.30309	0.000126347	0.0784584
TREC	cg20034226	CCDC144B	155	0.302791	0.000128407	0.0784584
TREC	cg14766646	ZNF90	155	-0.302652	0.000129371	0.0784584
TREC	cg23184042	DLX6AS	155	0.302488	0.000130522	0.0784584
TREC	cg20003976	ACADM;ACADM	155	-0.30241	0.000131067	0.0784584
TREC	cg13935167	RFX7	155	-0.302323	0.000131682	0.0784584
TREC	cg25942596		155	0.302227	0.00013237	0.0784584
TREC	cg01025774		155	0.302195	0.0001326	0.0784584
TREC	cg25067120	GRM8	155	-0.301595	0.000136943	0.0797457
TREC	cg06159435	H2AFX	155	0.30144	0.000138085	0.0797457
TREC	cg21393163		155	0.301395	0.00013842	0.0797457
TREC	cg27591807	GNL1	155	-0.301389	0.000138468	0.0797457
TREC	cg15247329		155	-0.300893	0.000142202	0.0813541
TREC	cg13920768	PRDM12	155	0.300738	0.000143385	0.0814912
TREC	cg16724585		155	-0.300493	0.000145277	0.0820268
TREC	cg23997871	PPP4R4;PPP4R4	155	-0.300129	0.000148133	0.0825744
TREC	cg02610723	FAM38A	155	0.300126	0.000148158	0.0825744
TREC	cg21242079	ADAMTS7	155	0.299839	0.000150445	0.0833113
TREC	cg00880984	IBTK	155	0.299671	0.000151796	0.0835241
TREC	cg21518151		155	-0.299375	0.000154214	0.0843176
TREC	cg03386971	WNT7B	155	0.299243	0.000155304	0.0843791
TREC	cg02718464	SUGT1L1;SLC25A15;MIR621	155	-0.298666	0.000160144	0.0860097
TREC	cg23190089	SLC22A18AS;SLC22A18	155	0.298485	0.000161686	0.0860097
TREC	cg17666418		155	0.298366	0.000162713	0.0860097
TREC	cg12789833	FBXO22;FBXO22	155	0.298356	0.000162797	0.0860097
TREC	cg27432653	GFI1;GFI1	155	-0.29826	0.000163634	0.0860097
TREC	cg08756640		155	0.297822	0.000167481	0.0860097
TREC	cg10926047	GFM1	155	0.297393	0.000171325	0.0860097
TREC	cg15473066	ZNF727	155	0.29729	0.000172262	0.0860097
TREC	cg06774087	LOC441089	155	-0.297248	0.000172644	0.0860097
TREC	cg23019286		155	-0.297248	0.000172644	0.0860097
TREC	cg14493055		155	-0.297154	0.000173499	0.0860097
TREC	cg16834431	ATPIF1;ATPIF1;ATPIF1	155	-0.297106	0.000173943	0.0860097
TREC	cg03570035	ZNF486	155	0.296777	0.000176989	0.0860097
TREC	cg09513416		155	-0.296771	0.000177049	0.0860097
TREC	cg19331221	SEMA4B	155	0.296684	0.000177864	0.0860097
TREC	cg09102714	AARS	155	-0.296645	0.000178227	0.0860097
TREC	cg26071033	CASP1;CASP1;CASP1;CARD16;CASP1;CARD16;CASP1	155	0.296371	0.00018082	0.0860097
TREC	cg04383462	GNAT1;GNAT1	155	0.296329	0.00018122	0.0860097
TREC	cg03395546	ADCK4;ADCK4;ITPKC	155	0.2963	0.000181497	0.0860097
TREC	cg07935886	SFRP1	155	0.296265	0.000181836	0.0860097
TREC	cg04882341	C4orf27	155	0.296126	0.000183168	0.0860097
TREC	cg16810031	ZPBP2;ZPBP2	155	0.296078	0.000183635	0.0860097
TREC	cg09731958	DYNC1I1;DYNC1I1;DYNC1I1	155	0.295998	0.000184415	0.0860097
TREC	cg17207836	HEMK1;C3orf18	155	-0.295991	0.000184478	0.0860097
TREC	cg11941941	NCOA5	155	0.295907	0.000185293	0.0860097
TREC	cg27275811		155	-0.295853	0.000185828	0.0860097
TREC	cg14371312	C9orf110;C9orf109	155	0.295669	0.000187632	0.0860097
TREC	cg22119716		155	0.295592	0.000188396	0.0860097
TREC	cg08783131		155	-0.295563	0.000188683	0.0860097
TREC	cg00429618	ZNF322B	155	-0.295524	0.000189067	0.0860097
TREC	cg08122232	EXOC7;EXOC7;EXOC7;EXOC7;EXOC7;EXOC7	155	0.295417	0.000190126	0.0860097
TREC	cg17389813	LOC399959	155	0.294957	0.00019478	0.0860097
TREC	cg09856367		155	0.294847	0.000195902	0.0860097
TREC	cg18825531		155	0.294776	0.000196631	0.0860097
TREC	cg21829116	ATXN7L1	155	-0.294738	0.00019703	0.0860097
TREC	cg08037478		155	0.294728	0.00019713	0.0860097
TREC	cg23164938	ESR1;ESR1;ESR1;ESR1	155	-0.294612	0.000198331	0.0860097
TREC	cg27435660	FBXO18;FBXO18	155	-0.294499	0.000199506	0.0860097
TREC	cg15166296	MYF6	155	0.294496	0.00019954	0.0860097
TREC	cg10480950		155	-0.29447	0.000199809	0.0860097
TREC	cg19952067	C12orf41;SNORA2B	155	0.294377	0.000200789	0.0860097
TREC	cg05129610	FAM126A	155	-0.294116	0.000203548	0.0860097
TREC	cg16987638		155	0.293948	0.000205338	0.0860097
TREC	cg17922329	FXYD5;FXYD5;FXYD5;FXYD5	155	-0.293916	0.000205684	0.0860097
TREC	cg01746550		155	-0.293903	0.000205823	0.0860097
TREC	cg13642914	C9orf171	155	0.293848	0.000206413	0.0860097
TREC	cg21902160	LOC646762	155	-0.293761	0.000207353	0.0860097
TREC	cg27510503		155	0.29371	0.000207911	0.0860097
TREC	cg18683132	LOC100130581;LOC100130581	155	-0.293703	0.000207981	0.0860097
TREC	cg03473532	MKLN1	155	0.293693	0.000208086	0.0860097
TREC	cg14770633	GPN1;CCDC121;GPN1;GPN1;CCDC121;GPN1;GPN1;GPN1;CCDC121;GPN1;GPN1	155	0.293387	0.000211436	0.0869781
TREC	cg04456036	GCLM	155	-0.2932	0.000213505	0.0874132
TREC	cg07832006	SYCP1	155	0.293068	0.00021498	0.0876016
TREC	cg05767035	NELL2;NELL2;NELL2;NELL2;NELL2	155	0.292962	0.000216173	0.0876744
TREC	cg00927594	LRRK1	155	0.292517	0.000221231	0.0893066
TREC	cg27205941	GMDS	155	0.292411	0.000222457	0.0893837
TREC	cg13092901	TYMP;SCO2;SCO2;TYMP;TYMP;SCO2;SCO2	155	0.29213	0.000225719	0.0899035
TREC	cg05309280	GORASP2	155	0.292121	0.000225832	0.0899035
TREC	cg11723772	RNF220	155	0.291915	0.000228261	0.0902745
TREC	cg01838596	CDYL;CDYL;CDYL	155	0.29184	0.00022914	0.0902745
TREC	cg07158658	PCNT	155	-0.291734	0.000230407	0.0902745
TREC	cg24683414	GFI1;GFI1	155	-0.291637	0.000231564	0.0902745
TREC	cg20407713	DLG2	155	-0.291602	0.000231989	0.0902745
TREC	cg23637167	QRFPR	155	0.291502	0.000233192	0.0903358
TREC	cg02148352		155	-0.291328	0.000235302	0.0906748
TREC	cg03243683	HSPA1L	155	-0.291257	0.000236167	0.0906748
TREC	cg10341310	MTFR1;MTFR1;MTFR1	155	-0.291151	0.000237469	0.0907714
TREC	cg01124477		155	0.29097	0.000239695	0.0912185
TREC	cg20143528	ARHGEF10L;ARHGEF10L	155	0.290829	0.000241457	0.0912535
TREC	cg25504966		155	-0.290793	0.000241899	0.0912535
TREC	cg13802966	CASP1;CASP1;CASP1;CASP1;CASP1	155	0.29059	0.000244448	0.091599
TREC	cg09648269	ANO4	155	0.290551	0.000244936	0.091599
TREC	cg12833168		155	-0.290319	0.000247884	0.0917303
TREC	cg22701534	NAV2;NAV2;NAV2	155	0.290284	0.000248338	0.0917303
TREC	cg10767425		155	0.290242	0.000248874	0.0917303
TREC	cg17129645	FAM59B	155	-0.290084	0.000250907	0.0917303
TREC	cg07416885		155	0.290049	0.000251366	0.0917303
TREC	cg20733436	TMED7-TICAM2;TICAM2;TMED7-TICAM2	155	0.290026	0.000251658	0.0917303
TREC	cg22645427	LOC284798;LOC284798;LOC284798	155	0.28991	0.000253166	0.0918921
TREC	cg03797305	SULT1A3;SULT1A4;SULT1A4;SULT1A3	155	-0.289823	0.000254302	0.0919183
TREC	cg05031202		155	-0.289562	0.000257739	0.0925253
TREC	cg26883974	GJB2	155	0.289488	0.000258723	0.0925253
TREC	cg10109590	RIN3	155	-0.289452	0.000259194	0.0925253
TREC	cg00658890		155	0.289365	0.000260356	0.0925573
TREC	cg10143030	WDR43;SNORD92	155	-0.28922	0.000262302	0.0927491
TREC	cg12611448	LIPH	155	0.289101	0.000263912	0.0927491
TREC	cg05470736		155	0.288959	0.000265839	0.0927491
TREC	cg19088553	GRIK2;GRIK2;GRIK2	155	-0.288914	0.000266455	0.0927491
TREC	cg07352174	MRPS31	155	-0.288901	0.000266631	0.0927491
TREC	cg03282745	UNC13B	155	-0.28885	0.000267337	0.0927491
TREC	cg02526508	GLYAT;GLYAT	155	0.288763	0.000268532	0.0927911
TREC	cg26706163	MZF1;MZF1;LOC100131691	155	0.288582	0.000271026	0.0931133
TREC	cg12673429	FAM38B	155	0.288489	0.000272327	0.0931133
TREC	cg03621881	BRUNOL6	155	-0.288373	0.000273949	0.0931133
TREC	cg17738503	NME2;NME2;NME1-NME2;NME2;NME2;NME2	155	0.288341	0.000274401	0.0931133
TREC	cg09924173	EEF1DP3	155	-0.288308	0.000274854	0.0931133
TREC	cg14648311		155	-0.288163	0.0002769	0.0932999
TREC	cg08533403	PLD3;PLD3;C19orf47	155	-0.288115	0.000277586	0.0932999
TREC	cg21874404	MEG8	155	0.287909	0.000280527	0.0932999
TREC	cg23878490		155	0.287909	0.000280527	0.0932999
TREC	cg22502448	ZNF167	155	-0.28789	0.000280805	0.0932999
TREC	cg12139096	SMYD3	155	-0.287599	0.000284994	0.0936273
TREC	cg26631144	PPP2CB;PPP2CB;PPP2CB;PPP2CB	155	0.287574	0.000285369	0.0936273
TREC	cg05832051	MYADM	155	0.2875	0.000286451	0.0936273
TREC	cg10757852	RASA2	155	-0.287493	0.000286545	0.0936273
TREC	cg15543027		155	0.287403	0.000287867	0.0936273
TREC	cg24262654		155	0.287374	0.000288293	0.0936273
TREC	cg07318204	HHIP	155	0.287139	0.00029177	0.0937188
TREC	cg23571433	ATOH8	155	-0.286804	0.000296792	0.0937188
TREC	cg00260512		155	0.286668	0.000298843	0.0937188
TREC	cg07758904	SLC46A2	155	-0.286665	0.000298892	0.0937188
TREC	cg14293776		155	0.286639	0.000299284	0.0937188
TREC	cg05904806		155	-0.2866	0.000299873	0.0937188
TREC	cg05388761	PIK3R5;PIK3R5	155	-0.286478	0.000301746	0.0937188
TREC	cg25320221	SMG7;SMG7;SMG7	155	-0.286462	0.000301993	0.0937188
TREC	cg06101274	ITPRIPL2;ITPRIPL2;ITPRIPL2	155	-0.286404	0.000302884	0.0937188
TREC	cg07513768	RPLP1;RPLP1	155	0.286359	0.000303579	0.0937188
TREC	cg13615963	CCR6;CCR6;CCR6	155	0.286285	0.000304724	0.0937188
TREC	cg25936770	CADPS2;CADPS2;CADPS2	155	-0.286269	0.000304974	0.0937188
TREC	cg08228724	FUBP1	155	-0.285895	0.000310815	0.0937188
TREC	cg05521474		155	-0.285769	0.000312802	0.0937188
TREC	cg03037030	TNF	155	0.285753	0.000313057	0.0937188
TREC	cg08173263	LPHN1;LPHN1	155	-0.285676	0.000314287	0.0937188
TREC	cg23262094		155	0.285537	0.000316501	0.0937188
TREC	cg22794378	ZC3H14;ZC3H14;ZC3H14;ZC3H14;ZC3H14	155	0.285505	0.000317018	0.0937188
TREC	cg00722097	AMD1;AMD1	155	0.285492	0.000317225	0.0937188
TREC	cg23814346	LPIN1	155	-0.285485	0.000317328	0.0937188
TREC	cg00728848	C6orf114;GFOD1	155	0.285482	0.00031738	0.0937188
TREC	cg04553112		155	0.285469	0.000317587	0.0937188
TREC	cg09044186	APOA5;APOA5	155	0.285447	0.00031795	0.0937188
TREC	cg00191858	ZNF705A;FAM66C	155	0.285418	0.000318418	0.0937188
TREC	cg14862171	STMN3	155	-0.285405	0.000318625	0.0937188
TREC	cg09526215	LOC653391;LOC100170939	155	0.285353	0.000319458	0.0937188
TREC	cg26218577	RPLP1;RPLP1	155	0.285315	0.000320084	0.0937188
TREC	cg10512202	LIMD1	155	-0.285224	0.000321549	0.0937188
TREC	cg20704819	GABBR1;GABBR1;GABBR1	155	0.285134	0.00032302	0.0937188
TREC	cg12455562	BTN2A3	155	-0.285073	0.000324021	0.0937188
TREC	cg05428298	FAM164C;FAM164C;FAM164C;FAM164C	155	0.28507	0.000324074	0.0937188
TREC	cg09153282		155	0.284992	0.000325344	0.0937188
TREC	cg01355957	IFIT5	155	-0.284989	0.000325397	0.0937188
TREC	cg05970768	UBTD2	155	-0.284883	0.00032715	0.0937188
TREC	cg07967114		155	-0.28486	0.000327523	0.0937188
TREC	cg19371097	RCC2;RCC2	155	-0.284854	0.00032763	0.0937188
TREC	cg26518898	CST3	155	-0.284693	0.000330307	0.0938935
TREC	cg10670869		155	-0.284686	0.000330414	0.0938935
TREC	cg08167706	AKR1B1	155	-0.284548	0.000332733	0.0942425
TREC	cg07637516	MXI1;MXI1	155	0.28429	0.000337088	0.0951163
TREC	cg04473235		155	-0.284235	0.00033802	0.0951163
TREC	cg14928764	CD93	155	0.28399	0.000342217	0.0959846
TREC	cg14336501		155	0.283884	0.000344054	0.0961876
TREC	cg19349713	CPEB1	155	0.283742	0.000346518	0.0965639
TREC	cg07312880		155	0.283526	0.000350301	0.0971905
TREC	cg08906898	RBM39;RBM39	155	-0.283423	0.000352122	0.0971905
TREC	cg20509869		155	0.2834	0.000352521	0.0971905
TREC	cg07804735	WDR52;WDR52	155	-0.283268	0.000354869	0.0971905
TREC	cg02893499	LHPP;LHPP	155	0.283265	0.000354926	0.0971905
TREC	cg14577840	FLJ39653;FLJ39653	155	-0.283136	0.000357231	0.0971905
TREC	cg24984532	CPEB3	155	0.283098	0.000357925	0.0971905
TREC	cg22027267		155	-0.283036	0.000359026	0.0971905
TREC	cg12087468		155	0.28302	0.000359317	0.0971905
TREC	cg07252851	GFM2;GFM2;NSA2;GFM2	155	0.282907	0.000361356	0.0971905
TREC	cg08617645		155	-0.282885	0.000361765	0.0971905
TREC	cg17232111		155	0.282811	0.000363112	0.0971905
TREC	cg12177922	HAX1;HAX1	155	0.28274	0.000364405	0.0971905
TREC	cg21587372	SNRNP70	155	0.282695	0.000365229	0.0971905
TREC	cg24375999	LOC643387;LOC151174;LOC151174	155	-0.282672	0.000365643	0.0971905
TREC	cg13577188	MED18;MED18	155	0.282575	0.000367418	0.0973628
TREC	cg13792596	SYNE2;SYNE2	155	0.282405	0.000370574	0.0978989
TREC	cg05777757		155	0.282289	0.000372732	0.0980757
TREC	cg10485768		155	-0.282247	0.000373514	0.0980757
TREC	cg09352908		155	-0.281937	0.000379337	0.0990802
TREC	cg12722469	AXL;AXL	155	0.281841	0.000381174	0.0990802
TREC	cg20746702		155	-0.281812	0.000381727	0.0990802
TREC	cg21238284		155	0.281731	0.000383266	0.0990802
TREC	cg05493580		155	0.281676	0.000384316	0.0990802
TREC	cg14777817	NDFIP2;NDFIP2	155	0.281654	0.000384749	0.0990802
TREC	cg00090782		155	0.281622	0.000385368	0.0990802
TREC	cg08448455		155	0.281522	0.000387294	0.0992799
TREC	cg15149596	ZDHHC13;ZDHHC13	155	0.28137	0.000390231	0.0995608
TREC	cg14574237	HLA-G	155	-0.281306	0.000391487	0.0995608
TREC	cg09782034	RORA	155	0.281254	0.000392495	0.0995608
TREC	cg18458017	BICC1	155	0.281228	0.000393	0.0995608
TREC	cg12224834		155	-0.281048	0.00039655	0.100166
TREC	cg05627390	ABHD13;LIG4	155	-0.28098	0.000397888	0.100211
TREC	cg06749316	VWA3B	155	-0.28088	0.000399872	0.100418
TREC	cg12478092	CCDC116	155	0.280635	0.000404775	0.101111
TREC	cg18587063		155	0.280626	0.000404969	0.101111
TREC	cg00774458	TUBB	155	0.280478	0.000407965	0.101565
TREC	cg09736968	ECEL1	155	0.28032	0.000411179	0.101889
TREC	cg21276549	FGF14;FGF14	155	0.280191	0.000413819	0.101889
TREC	cg25444615		155	-0.280168	0.000414283	0.101889
TREC	cg22805491		155	-0.280097	0.000415744	0.101889
TREC	cg13795805	BCL11B;BCL11B	155	-0.280094	0.00041581	0.101889
TREC	cg12937438		155	-0.280068	0.000416342	0.101889
TREC	cg00134210	FAM107B	155	0.279997	0.00041781	0.101959
TREC	cg02676479	PLEC1;PLEC1;PLEC1	155	0.279833	0.000421229	0.102504
TREC	cg20722788		155	0.279711	0.000423794	0.102681
TREC	cg05915866	ZFHX3	155	0.279685	0.000424336	0.102681
TREC	cg10029411	FAM10A4	155	-0.279591	0.000426306	0.102846
TREC	cg07228905		155	0.27954	0.000427396	0.102846
TREC	cg20560186	ZBTB24;ZBTB24	155	-0.279437	0.000429584	0.103024
TREC	cg00957886	PDE7A;PDE7A	155	-0.279346	0.000431507	0.103024
TREC	cg07725536	GPC5	155	0.279337	0.000431713	0.103024
TREC	cg19851384	PTPRJ;PTPRJ	155	0.279211	0.000434407	0.103097
TREC	cg01589779		155	-0.279211	0.000434407	0.103097
TREC	cg11804775	PBX4	155	0.279153	0.000435655	0.10311
TREC	cg13311832	SNORD32B	155	-0.279069	0.000437463	0.103138
TREC	cg07704549	FAM162A;CCDC58	155	0.279037	0.000438161	0.103138
TREC	cg01279219		155	-0.278786	0.000443637	0.103366
TREC	cg24400517	LOC100134229;JHDM1D	155	-0.278766	0.000444061	0.103366
TREC	cg05412459		155	-0.278673	0.000446115	0.103366
TREC	cg14975237	SEPHS1	155	-0.278666	0.000446257	0.103366
TREC	cg23813865		155	0.278602	0.000447679	0.103366
TREC	cg14627172		155	-0.278534	0.000449176	0.103366
TREC	cg02792602	TNS1	155	0.278502	0.000449891	0.103366
TREC	cg03359043	SNORD83A;RPL3;RPL3	155	-0.278431	0.000451467	0.103366
TREC	cg04171117		155	0.278354	0.000453193	0.103366
TREC	cg24704015	SLC16A14	155	0.278341	0.000453481	0.103366
TREC	cg24943627		155	0.278283	0.00045478	0.103366
TREC	cg22411415	MIR492	155	-0.278257	0.000455358	0.103366
TREC	cg23849103		155	-0.278254	0.00045543	0.103366
TREC	cg03913423		155	-0.278196	0.000456734	0.103366
TREC	cg14642291	NFKBIL1;ATP6V1G2;NFKBIL1;NFKBIL1;ATP6V1G2;NFKBIL1;ATP6V1G2	155	-0.278135	0.000458114	0.103366
TREC	cg16319310		155	-0.278061	0.00045979	0.103366
TREC	cg26173906		155	0.278028	0.00046052	0.103366
TREC	cg26383454	HERV-FRD;LOC221710	155	-0.278022	0.000460667	0.103366
TREC	cg23732483	ARIH2	155	0.277777	0.000466254	0.103968
TREC	cg07962620	RAB4A	155	0.277761	0.000466624	0.103968
TREC	cg07476353	GNRH1;GNRH1	155	-0.277722	0.000467512	0.103968
TREC	cg26841967		155	0.27768	0.000468477	0.103968
TREC	cg17919763	COL29A1;COL29A1	155	-0.277642	0.000469369	0.103968
TREC	cg10511890		155	-0.27758	0.000470784	0.104015
TREC	cg26737766	GALE;GALE;GALE	155	-0.27741	0.000474753	0.104019
TREC	cg17896229	PROKR2	155	-0.277329	0.000476636	0.104019
TREC	cg21232015	CHFR;CHFR;CHFR;CHFR;CHFR	155	-0.277319	0.000476862	0.104019
TREC	cg18053973		155	0.27731	0.000477089	0.104019
TREC	cg06046629	CACNA1D;CACNA1D;CACNA1D	155	-0.277191	0.00047989	0.104019
TREC	cg02469655		155	0.277155	0.000480726	0.104019
TREC	cg24567537		155	0.277152	0.000480802	0.104019
TREC	cg02015053	EIF3J	155	-0.277129	0.000481335	0.104019
TREC	cg14062977	C9orf171	155	0.277116	0.000481639	0.104019
TREC	cg03362689	P4HTM;WDR6;P4HTM	155	-0.276881	0.00048723	0.104964
TREC	cg16217553	IPW	155	0.276675	0.000492181	0.105521
TREC	cg21273036	FEZ2;FEZ2	155	-0.27661	0.000493738	0.105521
TREC	cg02574502	CACNG8	155	-0.276565	0.00049483	0.105521
TREC	cg05305327	CBFA2T2;CBFA2T2;CBFA2T2	155	-0.276556	0.000495065	0.105521
TREC	cg03892457	CADM3;CADM3	155	0.27652	0.000495925	0.105521
TREC	cg25854178		155	-0.276424	0.000498278	0.105552
TREC	cg08306589	C4A;C4B	155	-0.276401	0.000498828	0.105552
TREC	cg06134410		155	-0.276317	0.000500878	0.105552
TREC	cg04777352		155	0.276314	0.000500957	0.105552
TREC	cg22034507		155	0.276214	0.000503412	0.105787
TREC	cg14307443	GALNTL6	155	-0.276114	0.000505877	0.105787
TREC	cg22376081	ZNF304	155	0.276079	0.000506755	0.105787
TREC	cg10635443		155	0.276059	0.000507234	0.105787
TREC	cg18930976	EBF3	155	0.276021	0.000508194	0.105787
TREC	cg05710982		155	0.275937	0.000510279	0.105861
TREC	cg18879177		155	0.275908	0.000511003	0.105861
TREC	cg04165120	TBC1D20	155	-0.275821	0.000513179	0.106058
TREC	cg14559409		155	-0.275657	0.000517314	0.106248
TREC	cg19091930	LRRC14B	155	0.275628	0.000518047	0.106248
TREC	cg24108215		155	-0.275586	0.000519107	0.106248
TREC	cg24156949	LDLRAP1	155	-0.275505	0.000521152	0.106248
TREC	cg02904657		155	0.275502	0.000521234	0.106248
TREC	cg02251141	LOC441455	155	-0.275483	0.000521725	0.106248
TREC	cg01816191	FXR1;FXR1;FXR1	155	0.275444	0.000522711	0.106248
TREC	cg08415582		155	0.275367	0.000524686	0.1064
TREC	cg04826663	ANLN;KIAA0895	155	0.275254	0.000527579	0.106736
TREC	cg26859016	IKBKE	155	0.275086	0.000531904	0.107193
TREC	cg25136955		155	-0.27507	0.000532321	0.107193
TREC	cg13451483	TMEM146;LONP1	155	-0.27498	0.000534666	0.107392
TREC	cg05347898	KAAG1;KAAG1;DCDC2	155	0.274925	0.000536093	0.107392
TREC	cg09182724	GLRX2;GLRX2	155	-0.274828	0.000538622	0.107392
TREC	cg26082690	KIAA1279	155	-0.274816	0.00053896	0.107392
TREC	cg07988989	TMEM185B	155	-0.27477	0.000540144	0.107392
TREC	cg03352975	TPX2	155	-0.274725	0.000541331	0.107392
TREC	cg02909592		155	-0.274699	0.00054201	0.107392
TREC	cg19448816	PLCL2;PLCL2	155	0.274622	0.000544053	0.10755
TREC	cg23219859		155	-0.274477	0.000547901	0.107897
TREC	cg21957174	RASGRP2;RASGRP2;RASGRP2;RASGRP2	155	-0.274461	0.00054833	0.107897
TREC	cg04324917	LOC100129637	155	-0.274226	0.000554632	0.107897
TREC	cg16245698		155	0.274203	0.00055524	0.107897
TREC	cg17976191	NFIX	155	-0.27411	0.000557764	0.107897
TREC	cg24666103		155	0.274103	0.000557938	0.107897
TREC	cg12848118	FOXN3;FOXN3	155	-0.274049	0.000559423	0.107897
TREC	cg10256219		155	-0.274029	0.000559948	0.107897
TREC	cg06866400	ADAT2;PEX3	155	0.273991	0.000561	0.107897
TREC	cg02163885		155	0.273971	0.000561526	0.107897
TREC	cg14221939	NCRNA00171	155	-0.273936	0.000562493	0.107897
TREC	cg07707039	COX11;COX11;COX11;COX11;COX11	155	-0.273726	0.000568233	0.107897
TREC	cg08524128		155	0.2737	0.000568944	0.107897
TREC	cg16435601	BPTF;BPTF	155	0.273691	0.00056921	0.107897
TREC	cg12254291	C6orf176;C6orf176;LOC441177	155	-0.273633	0.000570812	0.107897
TREC	cg14000282	C9orf98	155	-0.273617	0.000571258	0.107897
TREC	cg04614625		155	0.273581	0.00057224	0.107897
TREC	cg19130180	LIN7A	155	0.273559	0.000572865	0.107897
TREC	cg24166295	ZNF704	155	0.273507	0.000574297	0.107897
TREC	cg06361278		155	0.273465	0.000575463	0.107897
TREC	cg17957183	UBE2N	155	-0.273433	0.000576362	0.107897
TREC	cg17076667	BAG3	155	0.273423	0.000576631	0.107897
TREC	cg17424134	FTHL3;PPM1G;PPM1G	155	-0.273369	0.000578162	0.107897
TREC	cg09837977	LRRN3;LRRN3;IMMP2L;LRRN3;LRRN3;LRRN3;LRRN3	155	-0.27333	0.000579245	0.107897
TREC	cg23227285	RPA3	155	-0.273311	0.000579787	0.107897
TREC	cg01425680		155	0.273294	0.00058024	0.107897
TREC	cg21488156	CARKD	155	0.273294	0.00058024	0.107897
TREC	cg00130528		155	-0.273275	0.000580783	0.107897
TREC	cg16781753		155	0.273127	0.000584961	0.107913
TREC	cg15050398		155	-0.273124	0.000585052	0.107913
TREC	cg00664666		155	-0.273095	0.000585873	0.107913
TREC	cg24696183	KCNQ1DN	155	0.273004	0.000588434	0.107913
TREC	cg24865132	GNPAT;C1orf131	155	0.272963	0.000589627	0.107913
TREC	cg01806526		155	-0.272946	0.000590086	0.107913
TREC	cg12839156		155	0.272914	0.000591005	0.107913
TREC	cg09984146		155	0.272876	0.00059211	0.107913
TREC	cg23623625	OTUD7B	155	0.272876	0.00059211	0.107913
TREC	cg21654383		155	-0.27283	0.000593402	0.107921
TREC	cg17461271		155	-0.27275	0.000595715	0.107971
TREC	cg05588508		155	-0.272734	0.000596179	0.107971
TREC	cg10905031	TRIM27	155	0.272476	0.000603641	0.109094
TREC	cg09468051		155	0.272328	0.000607971	0.109521
TREC	cg13749822	HHIP	155	0.272308	0.000608538	0.109521
TREC	cg24615751	ZMPSTE24	155	-0.272234	0.000610716	0.109684
TREC	cg13119578		155	0.271957	0.000618922	0.110174
TREC	cg02738677		155	-0.271935	0.000619594	0.110174
TREC	cg25376393	CYP11B1;CYP11B1	155	-0.271918	0.000620075	0.110174
TREC	cg19250579		155	-0.271912	0.000620267	0.110174
TREC	cg24016844	C1orf103;C1orf103	155	-0.271912	0.000620267	0.110174
TREC	cg05986831		155	-0.271857	0.000621905	0.110174
TREC	cg07195057	PLEKHN1;PLEKHN1	155	-0.271802	0.000623546	0.110174
TREC	cg26398341	BAT3;BAT3;BAT3;BAT3	155	0.271799	0.000623643	0.110174
TREC	cg21592087		155	0.271706	0.000626452	0.110444
TREC	cg25516151	PSD3;PSD3	155	0.271541	0.000631422	0.111005
TREC	cg16045911	DPY19L1	155	-0.271516	0.000632204	0.111005
TREC	cg04961189	NOS2	155	0.27139	0.000636033	0.111207
TREC	cg06660976		155	0.271374	0.000636526	0.111207
TREC	cg02005425	BMS1P4	155	0.271351	0.000637216	0.111207
TREC	cg19680413	KRT7	155	-0.271238	0.000640676	0.111378
TREC	cg17323243	NDFIP1	155	0.271235	0.000640775	0.111378
TREC	cg16663341	SETBP1;SETBP1	155	0.271087	0.00064535	0.111794
TREC	cg13284070	RAB7A	155	-0.271061	0.000646148	0.111794
TREC	cg05399210	FAM162B	155	0.271032	0.000647048	0.111794
TREC	cg00078861		155	0.270907	0.00065096	0.112245
TREC	cg15756407	TIMM8B;SDHD;TIMM8B	155	-0.270778	0.000654994	0.112716
TREC	cg27398401	PPAP2B;PPAP2B	155	0.270694	0.000657629	0.112764
TREC	cg09067967	UGDH	155	0.270665	0.000658543	0.112764
TREC	cg01936430	PPP1R15B	155	0.270639	0.000659357	0.112764
TREC	cg23596249	MARCH1	155	-0.270571	0.000661497	0.112764
TREC	cg01399255	GNB2	155	0.270562	0.000661803	0.112764
TREC	cg17100751	GALNT2	155	-0.270388	0.000667339	0.113299
TREC	cg05565052	TMEM184B	155	0.270336	0.000668987	0.113299
TREC	cg23339629	TACR2	155	0.270272	0.000671053	0.113299
TREC	cg02772905		155	-0.270256	0.00067157	0.113299
TREC	cg00031722		155	-0.270233	0.000672295	0.113299
TREC	cg18177723		155	0.270217	0.000672813	0.113299
TREC	cg04568819	COL5A1	155	0.270117	0.000676034	0.11362
TREC	cg04981952	PRKRIR	155	-0.270049	0.000678225	0.113747
TREC	cg06708683		155	-0.269991	0.000680107	0.113747
TREC	cg22800295	TSPAN9;TSPAN9	155	-0.269972	0.000680736	0.113747
TREC	cg10011232	FKBP8	155	0.269879	0.000683781	0.114035
TREC	cg24891986	WDR75	155	0.269798	0.000686417	0.114254
TREC	cg25446017		155	-0.269753	0.000687897	0.11428
TREC	cg05314622	ZNF816A	155	0.269543	0.000694806	0.114995
TREC	cg19645734	TUBA1A	155	0.269518	0.000695661	0.114995
TREC	cg25687923	MCF2L;MCF2L	155	0.269501	0.000696196	0.114995
TREC	cg10407488	ARHGEF12	155	0.269411	0.000699198	0.115262
TREC	cg20168479	CMTM7;CMTM7	155	0.269373	0.000700488	0.115262
TREC	cg09238726		155	-0.269331	0.000701888	0.115262
TREC	cg13946341		155	0.269292	0.000703183	0.115262
TREC	cg13363640	SNORA54;NAP1L4	155	0.269253	0.000704479	0.115262
TREC	cg03366382	INS;INS-IGF2;INS-IGF2	155	0.269118	0.000709036	0.115788
TREC	cg27554844	EFCAB6;EFCAB6	155	-0.268979	0.000713729	0.116334
TREC	cg15145296		155	0.268899	0.00071647	0.116561
TREC	cg14162627	ZNF322B	155	-0.268728	0.000722314	0.117099
TREC	cg05523017	CACNA2D3	155	0.268667	0.00072442	0.117099
TREC	cg04342821	CCDC13	155	-0.26858	0.000727422	0.117099
TREC	cg02736928	RPL30	155	0.268564	0.000727979	0.117099
TREC	cg04631728	PELP1	155	-0.268519	0.000729541	0.117099
TREC	cg26778630		155	0.268422	0.000732899	0.117099
TREC	cg17254384		155	-0.268403	0.000733573	0.117099
TREC	cg06358300	TLE1	155	0.268399	0.000733685	0.117099
TREC	cg22170962	ZNF805;ZNF805	155	-0.268393	0.000733909	0.117099
TREC	cg16321450	TMEM132C	155	-0.268386	0.000734134	0.117099
TREC	cg14645856		155	-0.268367	0.000734808	0.117099
TREC	cg14910227	MIR495	155	0.26828	0.00073785	0.117099
TREC	cg12136632		155	-0.268267	0.000738302	0.117099
TREC	cg16177812	SFRS1;SFRS1	155	-0.268238	0.000739319	0.117099
TREC	cg05377165	FOXN3;FOXN3	155	-0.268216	0.000740111	0.117099
TREC	cg08626436	BMPR1A	155	0.268125	0.000743286	0.117141
TREC	cg19782173	LOC728723;ZBED3	155	-0.268061	0.000745562	0.117141
TREC	cg18759110	HCFC2	155	-0.267984	0.000748301	0.117141
TREC	cg21437417	VGLL4	155	0.267893	0.000751509	0.117141
TREC	cg11450744	LRRC37B	155	-0.267877	0.000752083	0.117141
TREC	cg15085024	ZNF318	155	-0.267864	0.000752543	0.117141
TREC	cg14580628	NNT;NNT	155	0.267829	0.000753808	0.117141
TREC	cg06263740		155	-0.267748	0.000756691	0.117141
TREC	cg19477236	MYH3	155	-0.267742	0.000756922	0.117141
TREC	cg20083839	GNAS;GNAS;GNAS;GNAS;GNAS;GNAS;GNAS;GNAS	155	0.267697	0.000758541	0.117141
TREC	cg10716823	RPLP1;RPLP1	155	0.267639	0.000760627	0.117141
TREC	cg23343264	RFC5;RFC5;RFC5;RFC5	155	0.26759	0.00076237	0.117141
TREC	cg05372957	LRRC37B2	155	-0.267561	0.000763418	0.117141
TREC	cg10031648	KIAA0895L	155	-0.267542	0.000764117	0.117141
TREC	cg19526184	ZNF784	155	-0.267523	0.000764816	0.117141
TREC	cg22621780		155	-0.267381	0.000769965	0.117141
TREC	cg17983571	JMJD1C	155	-0.267378	0.000770082	0.117141
TREC	cg26203097		155	0.267336	0.00077161	0.117141
TREC	cg15916166	FAIM;FAIM;FAIM;FAIM	155	-0.267304	0.000772787	0.117141
TREC	cg21705506	SLFN12L	155	-0.267275	0.000773847	0.117141
TREC	cg05924212	LBH	155	-0.267246	0.000774909	0.117141
TREC	cg24056269	STK24;STK24	155	-0.267242	0.000775027	0.117141
TREC	cg15011775	RARB;RARB	155	-0.267184	0.000777156	0.117141
TREC	cg15713086	C20orf108	155	-0.267184	0.000777156	0.117141
TREC	cg04868962	ZNF385B;ZNF385B;ZNF385B;ZNF385B	155	0.267178	0.000777392	0.117141
TREC	cg05451094		155	0.267165	0.000777866	0.117141
TREC	cg03694738		155	0.267152	0.00077834	0.117141
TREC	cg13939204		155	0.267152	0.00077834	0.117141
TREC	cg20113820	MIR596	155	0.267036	0.000782619	0.117369
TREC	cg22481643	C3orf26;FILIP1L;MIR548G;FILIP1L;FILIP1L	155	0.267007	0.000783692	0.117369
TREC	cg15706017	C6orf10	155	0.267001	0.00078393	0.117369
TREC	cg03277515	PGLYRP4	155	-0.266952	0.000785722	0.117433
TREC	cg16627854		155	0.266894	0.000787877	0.117552
TREC	cg11643285	RFTN1	155	0.266856	0.000789317	0.117564
TREC	cg04126866	C10orf99	155	-0.266682	0.000795826	0.117986
TREC	cg12193649	ZNF705A	155	0.266675	0.000796068	0.117986
TREC	cg19138325	GLT1D1	155	-0.266643	0.000797279	0.117986
TREC	cg17961057	C2orf81	155	-0.26662	0.000798128	0.117986
TREC	cg03232484	BET1	155	-0.266598	0.000798978	0.117986
TREC	cg20903900	MKS1;MKS1	155	0.266524	0.000801775	0.118013
TREC	cg12256311	GLOD4;RNMTL1	155	0.266521	0.000801897	0.118013
TREC	cg04859241		155	-0.266417	0.000805805	0.118365
TREC	cg23031969	RNF216L;RNF216L;RNF216L	155	0.266385	0.000807029	0.118365
TREC	cg23525500		155	0.266224	0.000813179	0.119065
TREC	cg03244974	UNG;UNG	155	-0.266102	0.000817881	0.119399
TREC	cg18481670		155	-0.266044	0.000820117	0.119399
TREC	cg14801726	SRP68	155	0.266031	0.000820615	0.119399
TREC	cg15541371		155	-0.266021	0.000820988	0.119399
TREC	cg24893198		155	0.26597	0.000822982	0.119488
TREC	cg10505415	OLFML2B	155	0.265915	0.000825106	0.119575
TREC	cg27658416		155	0.265876	0.000826608	0.119575
TREC	cg10803871		155	0.265831	0.000828364	0.119575
TREC	cg13505279	PIGB	155	0.265786	0.000830123	0.119575
TREC	cg17969913	KCNQ5;KCNQ5;KCNQ5;KCNQ5;KCNQ5	155	0.265776	0.000830501	0.119575
TREC	cg14508777	HIGD1A;HIGD1A;HIGD1A	155	0.265731	0.000832264	0.119629
TREC	cg08710791		155	0.265683	0.000834157	0.119702
TREC	cg01781018		155	-0.265634	0.000836054	0.119775
TREC	cg10330885	MGC23284;MVD;MGC23284	155	-0.265599	0.000837448	0.119776
TREC	cg00313219	KIAA2026	155	-0.265364	0.000846751	0.120432
TREC	cg05324407		155	0.26536	0.000846879	0.120432
TREC	cg19308663		155	0.265277	0.000850216	0.120432
TREC	cg22143766	WNT5A	155	0.265148	0.000855373	0.120432
TREC	cg14561880		155	-0.265087	0.000857832	0.120432
TREC	cg03084808	NFAT5;NFAT5;NFAT5;NFAT5;NFAT5	155	0.265051	0.000859259	0.120432
TREC	cg20161227	TNXB;TNXB;TNXA;STK19;STK19	155	0.265045	0.000859519	0.120432
TREC	cg22769890	CTBP2;CTBP2;CTBP2	155	0.265038	0.000859779	0.120432
TREC	cg11259409	LOC255512;TOLLIP	155	0.265032	0.000860039	0.120432
TREC	cg03529555	NAV2	155	0.265029	0.000860169	0.120432
TREC	cg02375313	EXOC2;HUS1B	155	0.264938	0.000863814	0.120432
TREC	cg05307752	ARHGAP15	155	0.264916	0.000864728	0.120432
TREC	cg27002303	LOC100188947	155	0.264867	0.000866689	0.120432
TREC	cg08742502	PRDM1;PRDM1	155	0.264864	0.000866819	0.120432
TREC	cg13341441		155	0.264864	0.000866819	0.120432
TREC	cg05472062	TNKS2	155	-0.264851	0.000867343	0.120432
TREC	cg14409810	C9orf167	155	0.264845	0.000867605	0.120432
TREC	cg23061114	TEKT4	155	0.264832	0.000868129	0.120432
TREC	cg26711732	GSDMD;GSDMD	155	-0.264822	0.000868522	0.120432
TREC	cg09036188	CHRNE;C17orf107	155	0.264735	0.000872069	0.120615
TREC	cg02930667	CYP27A1	155	-0.264693	0.000873781	0.120615
TREC	cg26927939	C4orf27	155	0.264661	0.000875101	0.120615
TREC	cg11845142	AXIN2;AXIN2	155	-0.264639	0.000876025	0.120615
TREC	cg22233906		155	0.264619	0.000876818	0.120615
TREC	cg15571376	CTSC;CTSC;CTSC	155	0.264513	0.000881193	0.121024
TREC	cg27053299	CLYBL	155	0.264419	0.000885054	0.121059
TREC	cg05163329		155	0.26439	0.000886255	0.121059
TREC	cg20916068		155	-0.264371	0.000887057	0.121059
TREC	cg12665724	API5;API5;API5;API5	155	-0.264371	0.000887057	0.121059
TREC	cg03202738	NPY2R	155	-0.264326	0.00088893	0.121124
TREC	cg03660336		155	0.26422	0.00089336	0.121535
TREC	cg17790311	HCG9	155	0.264158	0.000895919	0.121692
TREC	cg11841231	PARD3B;PARD3B;PARD3B	155	-0.264113	0.00089781	0.121728
TREC	cg02449698	EFCAB7;DLEU2L	155	-0.264065	0.000899839	0.121728
TREC	cg00737250	FLJ12825	155	-0.264023	0.000901602	0.121728
TREC	cg20355731		155	0.264007	0.00090228	0.121728
TREC	cg09623457	ABCC5;ABCC5;ABCC5;ABCC5	155	0.263984	0.000903231	0.121728
TREC	cg06051243	MTIF3;MTIF3;MTIF3;MTIF3;MTIF3;MTIF3	155	-0.263904	0.000906635	0.121954
TREC	cg21733502	ZSCAN5B	155	-0.263878	0.000907727	0.121954
TREC	cg27358097	GALNTL4	155	-0.263785	0.000911694	0.122033
TREC	cg19484299	MSL3L2	155	-0.263778	0.000911968	0.122033
TREC	cg11445094		155	0.263694	0.000915539	0.122033
TREC	cg00402069	POLR3G;MBLAC2;POLR3G	155	0.263662	0.000916916	0.122033
TREC	cg03900104	CD3EAP;PPP1R13L;PPP1R13L	155	-0.263643	0.000917744	0.122033
TREC	cg13434764		155	0.263614	0.000918986	0.122033
TREC	cg18885872	LOC84856	155	-0.263575	0.000920644	0.122033
TREC	cg02937763	SOCS7	155	0.263572	0.000920782	0.122033
TREC	cg07937578		155	-0.263536	0.000922305	0.122033
TREC	cg09308847		155	-0.263533	0.000922444	0.122033
TREC	cg24104569		155	0.263414	0.000927583	0.122525
TREC	cg27449041	RERE;RERE	155	0.263272	0.00093373	0.122867
TREC	cg08054244	KCNK10;KCNK10;KCNK10	155	-0.263214	0.000936255	0.122867
TREC	cg01297370	COL4A3;COL4A4;COL4A3;COL4A3;COL4A3	155	0.263127	0.000940054	0.122867
TREC	cg19713851	ALPP	155	0.263085	0.000941889	0.122867
TREC	cg05845689		155	0.263076	0.000942313	0.122867
TREC	cg14136214	DAB2IP	155	-0.263018	0.000944859	0.122867
TREC	cg03653880		155	-0.262953	0.000947696	0.122867
TREC	cg13684625	BICC1;LOC728640	155	-0.262934	0.000948549	0.122867
TREC	cg24838345	MTSS1	155	0.262905	0.000949829	0.122867
TREC	cg12351554		155	-0.262866	0.000951538	0.122867
TREC	cg05842120	HCG11	155	-0.262827	0.00095325	0.122867
TREC	cg05550202		155	-0.262818	0.000953679	0.122867
TREC	cg07602571		155	0.262811	0.000953964	0.122867
TREC	cg26595828	LOC340094	155	0.262808	0.000954107	0.122867
TREC	cg12457909	LOC646999	155	-0.262805	0.00095425	0.122867
TREC	cg04764898	C19orf45	155	0.26275	0.000956683	0.122867
TREC	cg12277888	TRIM44	155	-0.262708	0.000958547	0.122867
TREC	cg26112390	GOLGA2L1	155	-0.262692	0.000959265	0.122867
TREC	cg19033780	MRPL48	155	0.262686	0.000959552	0.122867
TREC	cg05308904		155	0.262621	0.00096243	0.122867
TREC	cg19892115	MTERFD2;MTERFD2;SNED1;MTERFD2	155	-0.262612	0.000962862	0.122867
TREC	cg06107487	NCKAP5;NCKAP5	155	-0.262595	0.000963583	0.122867
TREC	cg15172529	FAM26F	155	-0.262579	0.000964304	0.122867
TREC	cg17503823		155	-0.262579	0.000964304	0.122867
TREC	cg27315239	SLC1A7	155	0.262499	0.000967918	0.123027
TREC	cg23681110	TRAPPC9;TRAPPC9	155	-0.262438	0.000970673	0.123027
TREC	cg03672933	SCYL2;DEPDC4	155	-0.262428	0.000971109	0.123027
TREC	cg09375756	DEAF1	155	-0.262425	0.000971254	0.123027
TREC	cg01280069	EHMT2;EHMT2	155	-0.26237	0.000973727	0.123053
TREC	cg07917842	NF1;NF1	155	-0.262357	0.000974309	0.123053
TREC	cg26775658		155	0.262325	0.000975767	0.123057
TREC	cg09444120		155	-0.26228	0.000977811	0.123135
TREC	cg19584834		155	0.262222	0.000980446	0.123255
TREC	cg21780796		155	-0.262196	0.000981619	0.123255
TREC	cg00405494	C9orf123	155	-0.262119	0.000985145	0.123518
TREC	cg23334365	TCIRG1	155	0.262077	0.00098706	0.123579
TREC	cg01084379	MAML1	155	0.261964	0.000992233	0.124047
TREC	cg01437204	PTPN7;PTPN7	155	0.261928	0.000993863	0.124071
TREC	cg07165811	NFIC	155	-0.261825	0.000998622	0.124141
% CD4+ CD28- cells	cg11076487	SORBS2;SORBS2;SORBS2;SORBS2;SORBS2	153	-0.645327	2.1735e-19	1.46694e-14
% CD4+ CD28- cells	cg24530432		153	0.586895	1.55552e-15	5.24924e-11
% CD4+ CD28- cells	cg16264705	ATP5G2;ATP5G2	153	0.582646	2.77021e-15	6.23221e-11
% CD4+ CD28- cells	cg03221073	HMCN1;MIR548F1	153	-0.575128	7.53798e-15	1.12958e-10
% CD4+ CD28- cells	cg09076339	ITPKB	153	0.573415	9.4343e-15	1.12958e-10
% CD4+ CD28- cells	cg10549973	TOMM20L	153	0.572742	1.03012e-14	1.12958e-10
% CD4+ CD28- cells	cg03000848	AXIN1;AXIN1	153	-0.571754	1.17156e-14	1.12958e-10
% CD4+ CD28- cells	cg00860090	ITPKB	153	0.570363	1.40299e-14	1.18363e-10
% CD4+ CD28- cells	cg26588943	GALNTL6;GALNTL6	153	0.565977	2.46381e-14	1.84763e-10
% CD4+ CD28- cells	cg15204874	SSBP3;SSBP3;SSBP3	153	0.564634	2.92282e-14	1.97266e-10
% CD4+ CD28- cells	cg06095270	PRDM13	153	0.563273	3.47203e-14	2.1303e-10
% CD4+ CD28- cells	cg11497957	ZNF572	153	0.562432	3.8605e-14	2.16027e-10
% CD4+ CD28- cells	cg17227967	C20orf103	153	0.561343	4.42682e-14	2.16027e-10
% CD4+ CD28- cells	cg04602992	CD79B;CD79B;CD79B;CD79B;CD79B;CD79B	153	0.561246	4.48111e-14	2.16027e-10
% CD4+ CD28- cells	cg01568784	RAB38	153	0.559514	5.56515e-14	2.50401e-10
% CD4+ CD28- cells	cg02798576		153	0.558485	6.32545e-14	2.66822e-10
% CD4+ CD28- cells	cg17169289	ZNF665	153	0.557051	7.55627e-14	2.91944e-10
% CD4+ CD28- cells	cg07616374		153	0.556622	7.96762e-14	2.91944e-10
% CD4+ CD28- cells	cg03427905	ADAMTS9	153	0.556371	8.21868e-14	2.91944e-10
% CD4+ CD28- cells	cg05768620	NUMA1	153	0.555868	8.7441e-14	2.95077e-10
% CD4+ CD28- cells	cg05678749	GABRG3	153	0.554562	1.02678e-13	3.29997e-10
% CD4+ CD28- cells	cg25351606		153	0.551928	1.41631e-13	4.34497e-10
% CD4+ CD28- cells	cg27062795	ZNF542;ZNF542;ZNF542;ZNF542	153	0.551482	1.49511e-13	4.38728e-10
% CD4+ CD28- cells	cg20779964	CBLN4	153	0.549502	1.89995e-13	5.34296e-10
% CD4+ CD28- cells	cg16768018	ZIC4;ZIC4;ZIC4;ZIC4;ZIC4	153	0.548561	2.12806e-13	5.74506e-10
% CD4+ CD28- cells	cg25902939	SSBP4;SSBP4	153	0.547281	2.48129e-13	6.35811e-10
% CD4+ CD28- cells	cg27207470	DIXDC1;DIXDC1;DIXDC1	153	0.546611	2.68834e-13	6.35811e-10
% CD4+ CD28- cells	cg05931265	UBASH3B	153	0.546399	2.75697e-13	6.35811e-10
% CD4+ CD28- cells	cg03190219		153	0.546396	2.75807e-13	6.35811e-10
% CD4+ CD28- cells	cg10051588	FLJ39653;FLJ39653	153	-0.546192	2.82617e-13	6.35811e-10
% CD4+ CD28- cells	cg23037403	ZNF454	153	0.545669	3.00785e-13	6.54854e-10
% CD4+ CD28- cells	cg05364307		153	0.544975	3.26653e-13	6.76086e-10
% CD4+ CD28- cells	cg14570291		153	0.544868	3.3084e-13	6.76086e-10
% CD4+ CD28- cells	cg16668359		153	0.544624	3.40589e-13	6.76086e-10
% CD4+ CD28- cells	cg03669797		153	0.544302	3.53835e-13	6.78801e-10
% CD4+ CD28- cells	cg06422108	ZEB1;ZEB1;ZEB1;ZEB1;ZEB1;ZEB1	153	0.54395	3.68896e-13	6.78801e-10
% CD4+ CD28- cells	cg14401466		153	0.543876	3.72129e-13	6.78801e-10
% CD4+ CD28- cells	cg18587504	LOC283663	153	0.543236	4.01386e-13	7.12902e-10
% CD4+ CD28- cells	cg06703332		153	0.541146	5.13407e-13	8.8848e-10
% CD4+ CD28- cells	cg14761417	FLJ43663;FLJ43663	153	-0.54076	5.37133e-13	8.89625e-10
% CD4+ CD28- cells	cg09983897	TGFB1I1;TGFB1I1;TGFB1I1	153	0.540579	5.48639e-13	8.89625e-10
% CD4+ CD28- cells	cg14527456		153	0.540502	5.53612e-13	8.89625e-10
% CD4+ CD28- cells	cg08141424	PDZRN3	153	0.53936	6.32687e-13	9.93049e-10
% CD4+ CD28- cells	cg04478931	ARHGAP24	153	0.538224	7.22131e-13	1.10768e-09
% CD4+ CD28- cells	cg15916004	GAL3ST3;GAL3ST3	153	0.537705	7.67011e-13	1.15038e-09
% CD4+ CD28- cells	cg26827373	ZNF844	153	0.537209	8.12387e-13	1.19194e-09
% CD4+ CD28- cells	cg02140384		153	0.536833	8.48448e-13	1.21837e-09
% CD4+ CD28- cells	cg17496659	TP73	153	0.536622	8.69411e-13	1.22246e-09
% CD4+ CD28- cells	cg27148452	ZNF223	153	-0.536361	8.96064e-13	1.23422e-09
% CD4+ CD28- cells	cg14689537	HHEX	153	0.536026	9.31396e-13	1.24985e-09
% CD4+ CD28- cells	cg00560542	SYNPO2L;SYNPO2L	153	0.535905	9.44445e-13	1.24985e-09
% CD4+ CD28- cells	cg18728493	CAMP	153	-0.535724	9.6435e-13	1.25165e-09
% CD4+ CD28- cells	cg26374206	ZNF709;ZNF709	153	0.535423	9.98436e-13	1.27144e-09
% CD4+ CD28- cells	cg18009710	LARP1	153	-0.535225	1.02141e-12	1.27661e-09
% CD4+ CD28- cells	cg06506868	IQCG;IQCG	153	-0.533704	1.21625e-12	1.48603e-09
% CD4+ CD28- cells	cg26857315	ARID3A	153	0.533429	1.25509e-12	1.48603e-09
% CD4+ CD28- cells	cg17892556	ZNF625;ZNF625	153	0.533235	1.28329e-12	1.48603e-09
% CD4+ CD28- cells	cg09662638	CACNA1D;CACNA1D;CACNA1D	153	-0.533047	1.31111e-12	1.48603e-09
% CD4+ CD28- cells	cg13904970	ZNF608	153	0.532903	1.33286e-12	1.48603e-09
% CD4+ CD28- cells	cg09648933	CD79B;CD79B;CD79B	153	0.53285	1.34104e-12	1.48603e-09
% CD4+ CD28- cells	cg08641278	SPOCK2;SPOCK2;SPOCK2;SPOCK2	153	0.532836	1.34309e-12	1.48603e-09
% CD4+ CD28- cells	cg06410591	TRIP10	153	0.532243	1.43708e-12	1.56437e-09
% CD4+ CD28- cells	cg04813880	TMEM159;DNAH3	153	0.531962	1.48388e-12	1.57262e-09
% CD4+ CD28- cells	cg04418492	CYP7B1;CYP7B1	153	0.531918	1.49126e-12	1.57262e-09
% CD4+ CD28- cells	cg17487050	RUNX1T1	153	0.530745	1.70375e-12	1.76906e-09
% CD4+ CD28- cells	cg26542254	MAGI2	153	0.53045	1.76164e-12	1.77457e-09
% CD4+ CD28- cells	cg13603914	ANK1;ANK1;ANK1;ANK1;ANK1;ANK1;ANK1;ANK1;MIR486	153	-0.53045	1.76164e-12	1.77457e-09
% CD4+ CD28- cells	cg22524061	OSR2;OSR2	153	0.530239	1.80425e-12	1.79077e-09
% CD4+ CD28- cells	cg06003656		153	0.528594	2.17245e-12	2.12496e-09
% CD4+ CD28- cells	cg00299943	L3MBTL2	153	0.528018	2.31792e-12	2.23487e-09
% CD4+ CD28- cells	cg26544247	DNMT3A;DNMT3A;DNMT3A	153	0.527854	2.36107e-12	2.2444e-09
% CD4+ CD28- cells	cg04096688		153	0.527495	2.45802e-12	2.27493e-09
% CD4+ CD28- cells	cg19316148	FABP3	153	0.527465	2.46634e-12	2.27493e-09
% CD4+ CD28- cells	cg13860006	TRIP10	153	0.527365	2.4943e-12	2.27493e-09
% CD4+ CD28- cells	cg11265561	ZNF665;ZNF665	153	0.527167	2.55019e-12	2.29489e-09
% CD4+ CD28- cells	cg23095383	PTPRC;PTPRC;PTPRC;PTPRC	153	-0.5264	2.77885e-12	2.41802e-09
% CD4+ CD28- cells	cg14384158	NELF;NELF;NELF;NELF	153	0.5264	2.77885e-12	2.41802e-09
% CD4+ CD28- cells	cg18395636	RAB38	153	0.526349	2.7945e-12	2.41802e-09
% CD4+ CD28- cells	cg20677901	TP73	153	0.52587	2.94809e-12	2.51863e-09
% CD4+ CD28- cells	cg06358171	SSBP3;SSBP3;SSBP3	153	0.525207	3.17434e-12	2.66576e-09
% CD4+ CD28- cells	cg03178798		153	0.525136	3.1993e-12	2.66576e-09
% CD4+ CD28- cells	cg20820063	C18orf34;C18orf34;C18orf34	153	0.524919	3.27778e-12	2.69784e-09
% CD4+ CD28- cells	cg12623536	SPOCK2;SPOCK2	153	0.524775	3.33072e-12	2.70839e-09
% CD4+ CD28- cells	cg16376000	FGF12;FGF12	153	0.524553	3.41359e-12	2.72817e-09
% CD4+ CD28- cells	cg10515048	SOS2	153	0.524349	3.49197e-12	2.72817e-09
% CD4+ CD28- cells	cg18049182		153	0.524342	3.49457e-12	2.72817e-09
% CD4+ CD28- cells	cg19713460	SYNGR1;SYNGR1	153	0.524285	3.51673e-12	2.72817e-09
% CD4+ CD28- cells	cg06003296	PTPRB;PTPRB	153	0.524051	3.60946e-12	2.76828e-09
% CD4+ CD28- cells	cg07060233	SLC12A5;SLC12A5	153	0.523645	3.77536e-12	2.83643e-09
% CD4+ CD28- cells	cg25238382		153	-0.523629	3.78237e-12	2.83643e-09
% CD4+ CD28- cells	cg09937438	C7orf50;C7orf50;C7orf50	153	0.523491	3.84035e-12	2.84826e-09
% CD4+ CD28- cells	cg01460436	SLC12A5;SLC12A5	153	0.52334	3.90498e-12	2.86471e-09
% CD4+ CD28- cells	cg26832294	TNIP3;TNIP3	153	0.522938	4.08253e-12	2.89472e-09
% CD4+ CD28- cells	cg25806808	CXCL1	153	0.522818	4.1373e-12	2.89472e-09
% CD4+ CD28- cells	cg02332525	GRM7;GRM7	153	0.522801	4.14497e-12	2.89472e-09
% CD4+ CD28- cells	cg17046577		153	0.522794	4.14803e-12	2.89472e-09
% CD4+ CD28- cells	cg01537995	FLRT2	153	0.522767	4.16033e-12	2.89472e-09
% CD4+ CD28- cells	cg24328125		153	0.522613	4.23175e-12	2.91437e-09
% CD4+ CD28- cells	cg11398680	PTK2;PTK2	153	0.521551	4.75724e-12	3.19925e-09
% CD4+ CD28- cells	cg00589371	CDH7;CDH7	153	0.521467	4.80128e-12	3.19925e-09
% CD4+ CD28- cells	cg16244648		153	-0.521457	4.80659e-12	3.19925e-09
% CD4+ CD28- cells	cg12738197	ZNF572	153	0.521404	4.83501e-12	3.19925e-09
% CD4+ CD28- cells	cg16345795		153	0.521243	4.92126e-12	3.22289e-09
% CD4+ CD28- cells	cg13555415	RAPGEF1;RAPGEF1	153	0.521116	4.99059e-12	3.22289e-09
% CD4+ CD28- cells	cg23414759	EXOC4	153	-0.521022	5.04228e-12	3.22289e-09
% CD4+ CD28- cells	cg19079194	ERBB4;ERBB4;ERBB4;ERBB4	153	0.520935	5.09075e-12	3.22289e-09
% CD4+ CD28- cells	cg08373003	PITX1	153	0.520901	5.10951e-12	3.22289e-09
% CD4+ CD28- cells	cg22522509	NRIP1	153	0.520385	5.40704e-12	3.37899e-09
% CD4+ CD28- cells	cg17877704		153	0.519906	5.69833e-12	3.52835e-09
% CD4+ CD28- cells	cg21512644	NPY2R;NPY2R	153	0.519812	5.75712e-12	3.53234e-09
% CD4+ CD28- cells	cg23357150	INPP5A	153	-0.519668	5.84855e-12	3.55612e-09
% CD4+ CD28- cells	cg08965235	LTBP3;LTBP3;LTBP3;LTBP3	153	0.51941	6.01581e-12	3.62516e-09
% CD4+ CD28- cells	cg11225528		153	0.519256	6.11794e-12	3.65407e-09
% CD4+ CD28- cells	cg03052030	TRANK1	153	0.519129	6.20357e-12	3.67272e-09
% CD4+ CD28- cells	cg23262218		153	0.518814	6.42043e-12	3.76805e-09
% CD4+ CD28- cells	cg15050390	DIXDC1;DIXDC1	153	0.518606	6.56746e-12	3.82112e-09
% CD4+ CD28- cells	cg03554552	CD3EAP;PPP1R13L;PPP1R13L	153	0.518402	6.71531e-12	3.87374e-09
% CD4+ CD28- cells	cg08899626	LDB2;LDB2;LDB2;LDB2	153	0.517976	7.03357e-12	3.99496e-09
% CD4+ CD28- cells	cg08446900	RARA;RARA;RARA;RARA	153	0.517963	7.04382e-12	3.99496e-09
% CD4+ CD28- cells	cg15203735		153	0.517725	7.22833e-12	4.06544e-09
% CD4+ CD28- cells	cg11429292		153	0.517561	7.35839e-12	4.10438e-09
% CD4+ CD28- cells	cg24745495	EPHX3;EPHX3	153	0.517229	7.62813e-12	4.19479e-09
% CD4+ CD28- cells	cg00651087		153	0.517209	7.64478e-12	4.19479e-09
% CD4+ CD28- cells	cg26296781		153	0.516756	8.02892e-12	4.37005e-09
% CD4+ CD28- cells	cg25611756		153	0.516391	8.35268e-12	4.42212e-09
% CD4+ CD28- cells	cg11315153	KHDRBS2	153	0.516334	8.4043e-12	4.42212e-09
% CD4+ CD28- cells	cg12515366		153	0.516271	8.46236e-12	4.42212e-09
% CD4+ CD28- cells	cg05295006	GALNTL6	153	0.516267	8.46543e-12	4.42212e-09
% CD4+ CD28- cells	cg11714320	SH2B3	153	0.51621	8.51772e-12	4.42212e-09
% CD4+ CD28- cells	cg16477774	LTBP3;LTBP3;LTBP3;LTBP3	153	0.516083	8.63576e-12	4.42212e-09
% CD4+ CD28- cells	cg07973435	SIM1	153	0.516033	8.68279e-12	4.42212e-09
% CD4+ CD28- cells	cg24766650	HOXB7	153	0.516019	8.69537e-12	4.42212e-09
% CD4+ CD28- cells	cg17807479	SHISA6	153	0.515999	8.71428e-12	4.42212e-09
% CD4+ CD28- cells	cg08668199		153	0.515406	9.29034e-12	4.67926e-09
% CD4+ CD28- cells	cg13887205		153	0.514984	9.72275e-12	4.78954e-09
% CD4+ CD28- cells	cg25121513		153	0.514944	9.76493e-12	4.78954e-09
% CD4+ CD28- cells	cg03260240	HOXB3	153	0.51494	9.76845e-12	4.78954e-09
% CD4+ CD28- cells	cg06498267	HCN1	153	0.514917	9.79315e-12	4.78954e-09
% CD4+ CD28- cells	cg15984718	UNC5C	153	0.514726	9.99653e-12	4.85165e-09
% CD4+ CD28- cells	cg09077934	APBA2;APBA2	153	0.514622	1.01089e-11	4.85165e-09
% CD4+ CD28- cells	cg10530883	IRX1;IRX1	153	0.514572	1.01636e-11	4.85165e-09
% CD4+ CD28- cells	cg01501551		153	0.514532	1.02077e-11	4.85165e-09
% CD4+ CD28- cells	cg09887059		153	0.514036	1.07663e-11	5.08136e-09
% CD4+ CD28- cells	cg27393010		153	0.513717	1.11403e-11	5.22139e-09
% CD4+ CD28- cells	cg24054190	FGF12	153	0.51348	1.14281e-11	5.28476e-09
% CD4+ CD28- cells	cg22620221	DPP6	153	0.513449	1.14651e-11	5.28476e-09
% CD4+ CD28- cells	cg04670857	CTNNA2;CTNNA2;CTNNA2;CTNNA2	153	0.513413	1.15104e-11	5.28476e-09
% CD4+ CD28- cells	cg09584785	NOS1AP;NOS1AP;NOS1AP;NOS1AP	153	-0.513346	1.15934e-11	5.28686e-09
% CD4+ CD28- cells	cg09445939	DKK1;DKK1	153	0.512585	1.25761e-11	5.69653e-09
% CD4+ CD28- cells	cg20414015	MAML3	153	-0.512448	1.2762e-11	5.71235e-09
% CD4+ CD28- cells	cg19613194	NBEA	153	0.512434	1.27803e-11	5.71235e-09
% CD4+ CD28- cells	cg23495279	CSMD1	153	0.512334	1.29182e-11	5.73532e-09
% CD4+ CD28- cells	cg15439862	DSC3;DSC3	153	0.512273	1.30016e-11	5.73532e-09
% CD4+ CD28- cells	cg20643012	DNAH9	153	0.512193	1.31137e-11	5.74719e-09
% CD4+ CD28- cells	cg06436905	GLRB;GLRB;GLRB	153	0.511814	1.3654e-11	5.94539e-09
% CD4+ CD28- cells	cg22096687	RAB38	153	0.511674	1.38603e-11	5.97963e-09
% CD4+ CD28- cells	cg11236526		153	0.51164	1.39099e-11	5.97963e-09
% CD4+ CD28- cells	cg06139908	VSTM2A	153	0.511198	1.45804e-11	6.19565e-09
% CD4+ CD28- cells	cg24563570	PHYHIPL;PHYHIPL	153	0.511188	1.4596e-11	6.19565e-09
% CD4+ CD28- cells	cg18044383		153	0.5109	1.505e-11	6.34846e-09
% CD4+ CD28- cells	cg01284192	IGF1R	153	-0.510725	1.53312e-11	6.42689e-09
% CD4+ CD28- cells	cg27537628	CCDC106;CCDC106	153	0.510531	1.56508e-11	6.48912e-09
% CD4+ CD28- cells	cg04418091	ATP5G2;ATP5G2	153	0.510467	1.57569e-11	6.48912e-09
% CD4+ CD28- cells	cg16264966	L3MBTL2	153	0.510461	1.57681e-11	6.48912e-09
% CD4+ CD28- cells	cg18239753	KHDRBS2;KHDRBS2	153	0.510333	1.59825e-11	6.53751e-09
% CD4+ CD28- cells	cg17549100	EPHA3;EPHA3	153	0.510266	1.60965e-11	6.54447e-09
% CD4+ CD28- cells	cg20731469	NR2E1	153	0.509834	1.68509e-11	6.77685e-09
% CD4+ CD28- cells	cg22685409	KCNA4	153	0.509824	1.68689e-11	6.77685e-09
% CD4+ CD28- cells	cg24506604	KRT80;KRT80	153	-0.509432	1.75834e-11	7.0221e-09
% CD4+ CD28- cells	cg10061361	TNIP3;TNIP3	153	0.509318	1.77965e-11	7.0544e-09
% CD4+ CD28- cells	cg08190928		153	0.509224	1.79739e-11	7.0544e-09
% CD4+ CD28- cells	cg22471255		153	0.509187	1.8044e-11	7.0544e-09
% CD4+ CD28- cells	cg24975642	NCOR2;NCOR2	153	0.509167	1.80824e-11	7.0544e-09
% CD4+ CD28- cells	cg10329173	PCDH7;PCDH7;PCDH7	153	0.50905	1.83078e-11	7.07072e-09
% CD4+ CD28- cells	cg26359133	SH2B3	153	0.509037	1.83337e-11	7.07072e-09
% CD4+ CD28- cells	cg22627406	C19orf38	153	0.508916	1.85688e-11	7.12067e-09
% CD4+ CD28- cells	cg17657898		153	-0.508742	1.89134e-11	7.19419e-09
% CD4+ CD28- cells	cg18129755	GUCY1B3	153	0.508712	1.89737e-11	7.19419e-09
% CD4+ CD28- cells	cg20212364		153	-0.508467	1.94695e-11	7.34095e-09
% CD4+ CD28- cells	cg19003884	PRDM13	153	0.508219	1.99849e-11	7.41117e-09
% CD4+ CD28- cells	cg07570723	KIAA0754;KIAA0754;MACF1;MACF1	153	0.508179	2.00698e-11	7.41117e-09
% CD4+ CD28- cells	cg24775496	FLRT2	153	0.508176	2.00768e-11	7.41117e-09
% CD4+ CD28- cells	cg10827488	ZBTB16;ZBTB16	153	0.508165	2.00981e-11	7.41117e-09
% CD4+ CD28- cells	cg02689489		153	0.508115	2.02048e-11	7.41117e-09
% CD4+ CD28- cells	cg09896412		153	0.507864	2.07464e-11	7.49567e-09
% CD4+ CD28- cells	cg20716064	USP6NL	153	0.507857	2.0761e-11	7.49567e-09
% CD4+ CD28- cells	cg02093112	FBXO39	153	0.507854	2.07683e-11	7.49567e-09
% CD4+ CD28- cells	cg02193425	FAM50B	153	-0.507623	2.12795e-11	7.63931e-09
% CD4+ CD28- cells	cg09322259		153	0.507318	2.19724e-11	7.80502e-09
% CD4+ CD28- cells	cg11658419		153	0.507318	2.19724e-11	7.80502e-09
% CD4+ CD28- cells	cg25486757	PDZRN3	153	0.507224	2.21899e-11	7.84103e-09
% CD4+ CD28- cells	cg10521638	CXCL1	153	0.50705	2.25995e-11	7.94416e-09
% CD4+ CD28- cells	cg16536329	ZNF454	153	0.506611	2.36641e-11	8.27527e-09
% CD4+ CD28- cells	cg04609576	MEGF10	153	0.506547	2.38224e-11	8.28772e-09
% CD4+ CD28- cells	cg04914198	PPFIA4	153	-0.506433	2.41084e-11	8.3442e-09
% CD4+ CD28- cells	cg17108629	RAB38	153	0.506366	2.42782e-11	8.36009e-09
% CD4+ CD28- cells	cg15772366	TRAF3IP2;TRAF3IP2;TRAF3IP2	153	0.506272	2.45178e-11	8.39975e-09
% CD4+ CD28- cells	cg07777349		153	0.505867	2.558e-11	8.71939e-09
% CD4+ CD28- cells	cg01396872	NAGK	153	0.505529	2.65007e-11	8.98782e-09
% CD4+ CD28- cells	cg10328583	PLEKHG5;PLEKHG5;PLEKHG5;PLEKHG5	153	0.505415	2.68177e-11	9.02062e-09
% CD4+ CD28- cells	cg26925231	SGCZ	153	0.505398	2.68647e-11	9.02062e-09
% CD4+ CD28- cells	cg19122901	NKX2-3	153	0.504915	2.82512e-11	9.39928e-09
% CD4+ CD28- cells	cg06410746	NKAIN3	153	0.504909	2.82709e-11	9.39928e-09
% CD4+ CD28- cells	cg02155398		153	0.504858	2.84194e-11	9.40232e-09
% CD4+ CD28- cells	cg21686890		153	0.504761	2.87085e-11	9.45166e-09
% CD4+ CD28- cells	cg13080379	TBX15	153	0.504627	2.91121e-11	9.49521e-09
% CD4+ CD28- cells	cg17349389	CTNNA2;LRRTM1;CTNNA2	153	0.504624	2.91222e-11	9.49521e-09
% CD4+ CD28- cells	cg24095592	HOXB3	153	0.504433	2.97069e-11	9.63929e-09
% CD4+ CD28- cells	cg13180098	RHO	153	-0.504326	3.00402e-11	9.70078e-09
% CD4+ CD28- cells	cg14780632	GAL3ST3;GAL3ST3	153	0.504192	3.04618e-11	9.79009e-09
% CD4+ CD28- cells	cg24713204	ZNF471	153	0.503662	3.2184e-11	1.0205e-08
% CD4+ CD28- cells	cg02150354	FLJ42709;FLJ42709	153	0.503659	3.21952e-11	1.0205e-08
% CD4+ CD28- cells	cg16664405		153	0.503656	3.22064e-11	1.0205e-08
% CD4+ CD28- cells	cg08490115	KCNA4	153	0.503542	3.25894e-11	1.02781e-08
% CD4+ CD28- cells	cg05181041	ADAM12;ADAM12;ADAM12;ADAM12	153	0.503016	3.4416e-11	1.08037e-08
% CD4+ CD28- cells	cg00575005	RIPPLY2	153	0.502788	3.52375e-11	1.10104e-08
% CD4+ CD28- cells	cg03014628	RAB3C;RAB3C	153	0.502687	3.5606e-11	1.10742e-08
% CD4+ CD28- cells	cg05761882	CAPN2;CAPN2	153	-0.50264	3.57792e-11	1.10771e-08
% CD4+ CD28- cells	cg04360793	ELTD1;ELTD1	153	0.502342	3.68996e-11	1.13718e-08
% CD4+ CD28- cells	cg02014003	NOVA1;NOVA1;NOVA1	153	0.502218	3.73754e-11	1.14537e-08
% CD4+ CD28- cells	cg08432727	SOX11	153	0.502185	3.7505e-11	1.14537e-08
% CD4+ CD28- cells	cg13929328	FOXI2	153	0.502064	3.79751e-11	1.15451e-08
% CD4+ CD28- cells	cg03413465	GALNTL6;GALNTL6	153	0.501478	4.03431e-11	1.221e-08
% CD4+ CD28- cells	cg05756220	KCNA4	153	0.501427	4.05526e-11	1.22186e-08
% CD4+ CD28- cells	cg10375710	DNAH17	153	-0.501086	4.20054e-11	1.2592e-08
% CD4+ CD28- cells	cg23291534	KCNV1	153	0.501049	4.2165e-11	1.2592e-08
% CD4+ CD28- cells	cg04131494	DOK3;DOK3;DOK3	153	0.500818	4.318e-11	1.28383e-08
% CD4+ CD28- cells	cg01444574		153	0.500617	4.40817e-11	1.30446e-08
% CD4+ CD28- cells	cg10215401		153	0.500573	4.42795e-11	1.30446e-08
% CD4+ CD28- cells	cg17325866		153	-0.500529	4.44781e-11	1.30446e-08
% CD4+ CD28- cells	cg16002305		153	0.500493	4.46469e-11	1.30446e-08
% CD4+ CD28- cells	cg01032675	GNA15;GNA15	153	0.500429	4.49398e-11	1.30736e-08
% CD4+ CD28- cells	cg27422872	TTC28	153	0.500147	4.62573e-11	1.33991e-08
% CD4+ CD28- cells	cg08184652		153	0.499983	4.7043e-11	1.35684e-08
% CD4+ CD28- cells	cg09900242		153	0.499913	4.73837e-11	1.36086e-08
% CD4+ CD28- cells	cg14419424		153	0.499662	4.86201e-11	1.39045e-08
% CD4+ CD28- cells	cg14603345	BTBD3	153	0.499474	4.95636e-11	1.41145e-08
% CD4+ CD28- cells	cg12258042	CSMD1;CSMD1	153	0.499394	4.99733e-11	1.41714e-08
% CD4+ CD28- cells	cg26943671	ALDH5A1;ALDH5A1	153	0.498988	5.20896e-11	1.47097e-08
% CD4+ CD28- cells	cg10899768	GRHL2	153	0.498945	5.23221e-11	1.47138e-08
% CD4+ CD28- cells	cg07249730	MSI2;MSI2	153	0.498867	5.27358e-11	1.47686e-08
% CD4+ CD28- cells	cg14947547	LTBR;LTBR	153	0.498807	5.30618e-11	1.47985e-08
% CD4+ CD28- cells	cg20399509	C21orf57	153	0.498697	5.36646e-11	1.4905e-08
% CD4+ CD28- cells	cg02593932	GALNT13	153	0.498633	5.40146e-11	1.49407e-08
% CD4+ CD28- cells	cg23244910		153	0.49802	5.75013e-11	1.57974e-08
% CD4+ CD28- cells	cg09706122	ATP5G2;ATP5G2	153	0.498006	5.75799e-11	1.57974e-08
% CD4+ CD28- cells	cg26115633	FOXI2	153	0.497835	5.85912e-11	1.59548e-08
% CD4+ CD28- cells	cg21565130	FEZ1;FEZ1	153	0.497805	5.87714e-11	1.59548e-08
% CD4+ CD28- cells	cg10836392	SULT4A1	153	0.497779	5.8932e-11	1.59548e-08
% CD4+ CD28- cells	cg17075459	ADD2;ADD2;ADD2;ADD2;ADD2	153	-0.497738	5.91738e-11	1.59548e-08
% CD4+ CD28- cells	cg02321062	BBX;BBX	153	0.497712	5.93355e-11	1.59548e-08
% CD4+ CD28- cells	cg00295572	TP73	153	0.497497	6.06448e-11	1.61418e-08
% CD4+ CD28- cells	cg07965335	SORBS2;SORBS2;SORBS2;SORBS2;SORBS2	153	-0.497487	6.07069e-11	1.61418e-08
% CD4+ CD28- cells	cg19050061	SCARB2	153	0.49748	6.07483e-11	1.61418e-08
% CD4+ CD28- cells	cg11148130	PDZRN3;PDZRN3	153	0.497427	6.10805e-11	1.61527e-08
% CD4+ CD28- cells	cg21685808	CLIC5;CLIC5	153	0.497397	6.12681e-11	1.61527e-08
% CD4+ CD28- cells	cg26106948		153	0.497323	6.17291e-11	1.62109e-08
% CD4+ CD28- cells	cg02372889	HSPB6	153	0.497232	6.22995e-11	1.62454e-08
% CD4+ CD28- cells	cg21496658	MME;MME;MME;MME	153	0.497226	6.2342e-11	1.62454e-08
% CD4+ CD28- cells	cg27315556	NLGN1	153	0.497078	6.32831e-11	1.6381e-08
% CD4+ CD28- cells	cg10603275	CHL1	153	0.497068	6.33478e-11	1.6381e-08
% CD4+ CD28- cells	cg17638468	CD200R1;CD200R1;CD200R1;CD200R1	153	0.496844	6.48087e-11	1.66949e-08
% CD4+ CD28- cells	cg24672833		153	0.496733	6.55402e-11	1.68191e-08
% CD4+ CD28- cells	cg02509730	CLYBL	153	0.496448	6.74614e-11	1.71224e-08
% CD4+ CD28- cells	cg07532576	TTN;TTN;TTN;TTN	153	-0.496422	6.7645e-11	1.71224e-08
% CD4+ CD28- cells	cg19678828	CYYR1;CYYR1	153	0.496422	6.7645e-11	1.71224e-08
% CD4+ CD28- cells	cg14875171	NRXN1;NRXN1;NRXN1;NRXN1	153	0.496408	6.7737e-11	1.71224e-08
% CD4+ CD28- cells	cg18070676	FLRT2	153	0.496247	6.88503e-11	1.73389e-08
% CD4+ CD28- cells	cg02551743	MEIS1	153	0.496056	7.01953e-11	1.75765e-08
% CD4+ CD28- cells	cg19799702		153	0.49604	7.03145e-11	1.75765e-08
% CD4+ CD28- cells	cg09220088	SHOX2;SHOX2;SHOX2	153	0.495839	7.17602e-11	1.78717e-08
% CD4+ CD28- cells	cg18134312	KHDRBS2	153	0.495772	7.22484e-11	1.79099e-08
% CD4+ CD28- cells	cg15167155	ZNF347	153	0.495745	7.24446e-11	1.79099e-08
% CD4+ CD28- cells	cg19257356		153	0.495651	7.31354e-11	1.79785e-08
% CD4+ CD28- cells	cg04751149	MEIS1	153	0.495634	7.32594e-11	1.79785e-08
% CD4+ CD28- cells	cg19707040	CTNNA2;CTNNA2;CTNNA2;CTNNA2	153	0.495591	7.35828e-11	1.79785e-08
% CD4+ CD28- cells	cg00843623	ZNF433	153	0.49555	7.38826e-11	1.79785e-08
% CD4+ CD28- cells	cg23536629		153	0.495493	7.43092e-11	1.79785e-08
% CD4+ CD28- cells	cg12508343	ZNF148	153	0.49546	7.45613e-11	1.79785e-08
% CD4+ CD28- cells	cg25570278	MMP14	153	0.495457	7.45866e-11	1.79785e-08
% CD4+ CD28- cells	cg18899777	GRHL2	153	0.495212	7.64528e-11	1.83348e-08
% CD4+ CD28- cells	cg04101351	PDE3A	153	0.495192	7.66082e-11	1.83348e-08
% CD4+ CD28- cells	cg15094819	DNAH9	153	0.495101	7.73112e-11	1.84377e-08
% CD4+ CD28- cells	cg18972811	SLIT2	153	0.494894	7.89492e-11	1.86414e-08
% CD4+ CD28- cells	cg11758932	ZC3H12C	153	0.494887	7.90026e-11	1.86414e-08
% CD4+ CD28- cells	cg04529370	NRG3;NRG3	153	0.49488	7.9056e-11	1.86414e-08
% CD4+ CD28- cells	cg21164131	AVPR1A;AVPR1A	153	0.494853	7.92701e-11	1.86414e-08
% CD4+ CD28- cells	cg23668184	SOX11;SOX11	153	0.494662	8.08116e-11	1.89379e-08
% CD4+ CD28- cells	cg04820362	LRRC43	153	-0.494599	8.13319e-11	1.89939e-08
% CD4+ CD28- cells	cg08528626	ST6GAL2;ST6GAL2;ST6GAL2	153	0.494518	8.19937e-11	1.90425e-08
% CD4+ CD28- cells	cg06488150	DAGLB;DAGLB	153	0.494505	8.21045e-11	1.90425e-08
% CD4+ CD28- cells	cg00630958	LEPR;LEPR;LEPR	153	0.494354	8.33611e-11	1.92678e-08
% CD4+ CD28- cells	cg12877723	PENK;PENK	153	0.494207	8.46078e-11	1.94491e-08
% CD4+ CD28- cells	cg00467420	ADARB2;ADARB2	153	0.494193	8.4722e-11	1.94491e-08
% CD4+ CD28- cells	cg23601905	RAI1	153	0.494143	8.51517e-11	1.94815e-08
% CD4+ CD28- cells	cg13409170	NR6A1;NR6A1	153	0.494103	8.5497e-11	1.94944e-08
% CD4+ CD28- cells	cg12423553	COL6A2;COL6A2;COL6A2	153	-0.494049	8.59594e-11	1.95338e-08
% CD4+ CD28- cells	cg24935042	CMPK2	153	0.493882	8.74203e-11	1.97991e-08
% CD4+ CD28- cells	cg23496260	BASP1;LOC285696	153	0.493383	9.19175e-11	2.07207e-08
% CD4+ CD28- cells	cg10185478	NDE1;NDE1	153	0.493362	9.21032e-11	2.07207e-08
% CD4+ CD28- cells	cg20705321	C19orf38	153	0.493252	9.31311e-11	2.08823e-08
% CD4+ CD28- cells	cg14699728	NPAS4;NPAS4	153	0.493215	9.34762e-11	2.08903e-08
% CD4+ CD28- cells	cg20207763		153	0.493161	9.39803e-11	2.09336e-08
% CD4+ CD28- cells	cg05678100	GALNTL6	153	0.493047	9.50604e-11	2.10708e-08
% CD4+ CD28- cells	cg20666386	DGKZ;DGKZ	153	0.493031	9.52203e-11	2.10708e-08
% CD4+ CD28- cells	cg25107254	MTNR1A	153	0.492736	9.80765e-11	2.16319e-08
% CD4+ CD28- cells	cg22721334	ZSCAN18;ZSCAN18;ZSCAN18;ZSCAN18;ZSCAN18;ZSCAN18;ZSCAN18	153	0.492508	1.0034e-10	2.19117e-08
% CD4+ CD28- cells	cg02771890		153	0.492431	1.01117e-10	2.19117e-08
% CD4+ CD28- cells	cg05926837	WDFY4	153	-0.492418	1.01253e-10	2.19117e-08
% CD4+ CD28- cells	cg00253851		153	0.49234	1.02037e-10	2.19117e-08
% CD4+ CD28- cells	cg00565688	TP73	153	0.49233	1.0214e-10	2.19117e-08
% CD4+ CD28- cells	cg18293662		153	0.492317	1.02277e-10	2.19117e-08
% CD4+ CD28- cells	cg10023530	FAM38B	153	0.492287	1.02586e-10	2.19117e-08
% CD4+ CD28- cells	cg09159022	CSMD1	153	0.492267	1.02792e-10	2.19117e-08
% CD4+ CD28- cells	cg07894822	MYH16	153	-0.49226	1.02861e-10	2.19117e-08
% CD4+ CD28- cells	cg07186154	SLC5A7	153	0.492233	1.03137e-10	2.19117e-08
% CD4+ CD28- cells	cg21470387	ALDH2;ALDH2	153	0.49223	1.03172e-10	2.19117e-08
% CD4+ CD28- cells	cg07805146		153	-0.492223	1.03241e-10	2.19117e-08
% CD4+ CD28- cells	cg03350366	NUMA1	153	0.49218	1.03692e-10	2.19384e-08
% CD4+ CD28- cells	cg27410595	TRIM29	153	-0.492143	1.04075e-10	2.19506e-08
% CD4+ CD28- cells	cg14127396	CCDC62;CCDC62;CCDC62	153	0.492086	1.04669e-10	2.19958e-08
% CD4+ CD28- cells	cg06809544	MAGI2	153	0.492036	1.05196e-10	2.19958e-08
% CD4+ CD28- cells	cg21030312	SETDB2;SETDB2	153	-0.492029	1.05267e-10	2.19958e-08
% CD4+ CD28- cells	cg16587616	KHDRBS2;KHDRBS2	153	0.491969	1.05903e-10	2.20605e-08
% CD4+ CD28- cells	cg20829347	SOX1	153	0.491888	1.06758e-10	2.21701e-08
% CD4+ CD28- cells	cg08250738		153	-0.491744	1.08305e-10	2.21725e-08
% CD4+ CD28- cells	cg08234878	PAPLN	153	0.491731	1.0845e-10	2.21725e-08
% CD4+ CD28- cells	cg09077126	NPFFR1	153	0.491731	1.0845e-10	2.21725e-08
% CD4+ CD28- cells	cg18855836	PCDH9;PCDH9	153	0.491727	1.08487e-10	2.21725e-08
% CD4+ CD28- cells	cg12996913		153	0.491704	1.08741e-10	2.21725e-08
% CD4+ CD28- cells	cg08145177	ABHD8	153	0.49168	1.08996e-10	2.21725e-08
% CD4+ CD28- cells	cg08567142	HK1;HK1;HK1;HK1;HK1	153	0.491654	1.09288e-10	2.21725e-08
% CD4+ CD28- cells	cg02281208	GABRG3	153	0.491644	1.09398e-10	2.21725e-08
% CD4+ CD28- cells	cg18087306	LMNB2	153	0.49155	1.10427e-10	2.23142e-08
% CD4+ CD28- cells	cg18158990	SYT10	153	0.491486	1.11131e-10	2.23893e-08
% CD4+ CD28- cells	cg25510090	ZNF787	153	0.491392	1.12176e-10	2.25326e-08
% CD4+ CD28- cells	cg23820828	OSR2;OSR2	153	0.491057	1.15987e-10	2.32289e-08
% CD4+ CD28- cells	cg15989068	SOX11;SOX11	153	0.49088	1.18057e-10	2.35119e-08
% CD4+ CD28- cells	cg07535928	SLC25A21;SLC25A21;LOC100129794	153	0.490876	1.18096e-10	2.35119e-08
% CD4+ CD28- cells	cg01597604		153	0.490836	1.1857e-10	2.35368e-08
% CD4+ CD28- cells	cg03167683	B4GALNT2;B4GALNT2;B4GALNT2;B4GALNT2	153	0.490628	1.21048e-10	2.39581e-08
% CD4+ CD28- cells	cg04277560	CADPS2;CADPS2;CADPS2	153	0.490434	1.2341e-10	2.43543e-08
% CD4+ CD28- cells	cg14884793		153	0.49032	1.24816e-10	2.456e-08
% CD4+ CD28- cells	cg12060422	KAZALD1;KAZALD1	153	0.490223	1.26028e-10	2.47262e-08
% CD4+ CD28- cells	cg14722162	C5orf20	153	-0.490102	1.27547e-10	2.49518e-08
% CD4+ CD28- cells	cg05371578	ZIC1	153	0.490008	1.28741e-10	2.51126e-08
% CD4+ CD28- cells	cg12705762		153	0.489911	1.29989e-10	2.5283e-08
% CD4+ CD28- cells	cg05539745	HCN1	153	0.48974	1.32213e-10	2.56416e-08
% CD4+ CD28- cells	cg12200038		153	0.48971	1.32609e-10	2.56447e-08
% CD4+ CD28- cells	cg01693026	DIO3;MIR1247	153	0.48962	1.33804e-10	2.5802e-08
% CD4+ CD28- cells	cg26128092	WDR8	153	0.489573	1.34428e-10	2.58484e-08
% CD4+ CD28- cells	cg21838979	C2orf40	153	0.489496	1.3546e-10	2.59727e-08
% CD4+ CD28- cells	cg17112958	LYPD1;LYPD1	153	0.489456	1.36001e-10	2.60026e-08
% CD4+ CD28- cells	cg24693053	MFSD7	153	0.489422	1.36453e-10	2.60154e-08
% CD4+ CD28- cells	cg05874176	TLK1	153	0.489362	1.37271e-10	2.60977e-08
% CD4+ CD28- cells	cg01410472	CRISPLD1;CRISPLD1	153	0.489161	1.40033e-10	2.65479e-08
% CD4+ CD28- cells	cg02194046		153	-0.488956	1.42895e-10	2.6975e-08
% CD4+ CD28- cells	cg06931933	LUZP2;LUZP2	153	0.488943	1.43085e-10	2.6975e-08
% CD4+ CD28- cells	cg17949440	LRRC4C;LRRC4C	153	0.488839	1.44563e-10	2.71777e-08
% CD4+ CD28- cells	cg24880056	ASXL3	153	0.488775	1.45476e-10	2.72735e-08
% CD4+ CD28- cells	cg08123816	PDE8A;PDE8A	153	-0.488682	1.46832e-10	2.74515e-08
% CD4+ CD28- cells	cg00468146	ID4	153	0.488601	1.48005e-10	2.75637e-08
% CD4+ CD28- cells	cg23039471	AKAP5	153	0.488584	1.4825e-10	2.75637e-08
% CD4+ CD28- cells	cg05041265	PREP	153	-0.488551	1.48742e-10	2.75792e-08
% CD4+ CD28- cells	cg13235059	TM4SF4	153	-0.488454	1.50177e-10	2.7769e-08
% CD4+ CD28- cells	cg12363722	MTNR1A	153	0.48839	1.51125e-10	2.78679e-08
% CD4+ CD28- cells	cg24783211		153	0.488249	1.5324e-10	2.8181e-08
% CD4+ CD28- cells	cg18147485	KCNV1;KCNV1	153	0.487898	1.58654e-10	2.90473e-08
% CD4+ CD28- cells	cg19843036	TMEM144;TMEM144	153	0.487887	1.58811e-10	2.90473e-08
% CD4+ CD28- cells	cg07135614	FOXL2;FOXL2	153	0.4878	1.60182e-10	2.91674e-08
% CD4+ CD28- cells	cg11254700		153	0.487767	1.60712e-10	2.91674e-08
% CD4+ CD28- cells	cg20501518	SHOX2;SHOX2;SHOX2	153	0.487764	1.60765e-10	2.91674e-08
% CD4+ CD28- cells	cg21387604	TGFB2;TGFB2	153	0.487606	1.6328e-10	2.9514e-08
% CD4+ CD28- cells	cg19811761	ZNF471	153	0.487589	1.63549e-10	2.9514e-08
% CD4+ CD28- cells	cg02518216	NUAK1	153	0.487425	1.66216e-10	2.99152e-08
% CD4+ CD28- cells	cg08279035	NFATC4;NFATC4	153	-0.487331	1.67759e-10	3.01126e-08
% CD4+ CD28- cells	cg21946006		153	0.487251	1.69092e-10	3.02714e-08
% CD4+ CD28- cells	cg12166610	NRG1	153	0.487217	1.69651e-10	3.0291e-08
% CD4+ CD28- cells	cg17536595	RSPH9	153	0.487016	1.7304e-10	3.08146e-08
% CD4+ CD28- cells	cg17369991	FAM57A	153	0.486782	1.77076e-10	3.14505e-08
% CD4+ CD28- cells	cg13344169	SSTR2;SSTR2	153	0.486695	1.78599e-10	3.15756e-08
% CD4+ CD28- cells	cg14552010	AFF3;AFF3	153	-0.486688	1.78716e-10	3.15756e-08
% CD4+ CD28- cells	cg00333824	CDH7;CDH7;CDH7	153	0.486534	1.81443e-10	3.18389e-08
% CD4+ CD28- cells	cg06098530	MYST4	153	0.486534	1.81443e-10	3.18389e-08
% CD4+ CD28- cells	cg16508068	HHEX	153	0.486524	1.81622e-10	3.18389e-08
% CD4+ CD28- cells	cg09469566		153	0.48642	1.83484e-10	3.20428e-08
% CD4+ CD28- cells	cg03686067	CCDC102B;CCDC102B	153	-0.486393	1.83967e-10	3.20428e-08
% CD4+ CD28- cells	cg14049470	PLXDC2;PLXDC2	153	0.48638	1.84209e-10	3.20428e-08
% CD4+ CD28- cells	cg13964092	LHX2	153	0.486326	1.85181e-10	3.2129e-08
% CD4+ CD28- cells	cg25630910	CDK2AP1	153	0.485897	1.93136e-10	3.34232e-08
% CD4+ CD28- cells	cg00038446	FASLG	153	-0.48574	1.96139e-10	3.38561e-08
% CD4+ CD28- cells	cg12106976		153	0.485656	1.97754e-10	3.40311e-08
% CD4+ CD28- cells	cg25125060	NR2E1	153	0.485612	1.986e-10	3.40311e-08
% CD4+ CD28- cells	cg11684647	LRRK2	153	0.485609	1.98665e-10	3.40311e-08
% CD4+ CD28- cells	cg23850174		153	0.485562	1.99579e-10	3.40485e-08
% CD4+ CD28- cells	cg24863335	NETO1	153	0.485552	1.99776e-10	3.40485e-08
% CD4+ CD28- cells	cg22153181	GALNTL6	153	0.485482	2.01156e-10	3.41975e-08
% CD4+ CD28- cells	cg10766282		153	-0.485455	2.01685e-10	3.42012e-08
% CD4+ CD28- cells	cg12412390	UNC5C	153	0.485301	2.04749e-10	3.46338e-08
% CD4+ CD28- cells	cg11846112		153	0.48519	2.06975e-10	3.48174e-08
% CD4+ CD28- cells	cg11206067	PHYHIPL;PHYHIPL	153	0.48517	2.07382e-10	3.48174e-08
% CD4+ CD28- cells	cg20029347	DGKZ;DGKZ	153	0.48517	2.07382e-10	3.48174e-08
% CD4+ CD28- cells	cg06293108	IRS2	153	0.485076	2.09293e-10	3.5051e-08
% CD4+ CD28- cells	cg04567445	DNAJC6	153	0.485039	2.10048e-10	3.50904e-08
% CD4+ CD28- cells	cg08152546		153	0.484932	2.12261e-10	3.53724e-08
% CD4+ CD28- cells	cg13021841	FAM84A	153	0.484788	2.15269e-10	3.56393e-08
% CD4+ CD28- cells	cg16579438	THRB;THRB;THRB	153	0.484781	2.1541e-10	3.56393e-08
% CD4+ CD28- cells	cg02493644		153	0.484758	2.15904e-10	3.56393e-08
% CD4+ CD28- cells	cg00172603	SSBP3;SSBP3;SSBP3	153	0.484755	2.15974e-10	3.56393e-08
% CD4+ CD28- cells	cg05641882	CXCL3	153	0.484597	2.1932e-10	3.60389e-08
% CD4+ CD28- cells	cg12373084	C9orf150;C9orf150	153	0.48459	2.19463e-10	3.60389e-08
% CD4+ CD28- cells	cg19797308		153	0.484507	2.21265e-10	3.61823e-08
% CD4+ CD28- cells	cg06482428	KCNIP4	153	0.4845	2.21409e-10	3.61823e-08
% CD4+ CD28- cells	cg09324304	ABHD12B;ABHD12B	153	-0.484386	2.23883e-10	3.64983e-08
% CD4+ CD28- cells	cg18679410	LRRC3B;LRRC3B	153	0.484349	2.2469e-10	3.65414e-08
% CD4+ CD28- cells	cg05279172	DLG4;DLG4	153	-0.484292	2.25941e-10	3.65806e-08
% CD4+ CD28- cells	cg03323696	PDE4D;PDE4D	153	0.484289	2.26015e-10	3.65806e-08
% CD4+ CD28- cells	cg00543976	ADORA3	153	0.484162	2.28837e-10	3.69488e-08
% CD4+ CD28- cells	cg00204501	TJP1;TJP1;TJP1;TJP1	153	0.48393	2.3405e-10	3.76351e-08
% CD4+ CD28- cells	cg25306087	OTOP2;USH1G	153	0.483924	2.34202e-10	3.76351e-08
% CD4+ CD28- cells	cg04624110	MACROD2	153	0.48386	2.35659e-10	3.76896e-08
% CD4+ CD28- cells	cg11642681		153	0.48386	2.35659e-10	3.76896e-08
% CD4+ CD28- cells	cg17962384	KCNIP2;KCNIP2;KCNIP2;KCNIP2;KCNIP2;KCNIP2	153	0.48377	2.37743e-10	3.79331e-08
% CD4+ CD28- cells	cg17525102	FOXG1	153	0.483719	2.38909e-10	3.80292e-08
% CD4+ CD28- cells	cg01587896	ISL1	153	0.483491	2.44263e-10	3.879e-08
% CD4+ CD28- cells	cg12315391	SHOX2;SHOX2;SHOX2	153	0.483394	2.46582e-10	3.90663e-08
% CD4+ CD28- cells	cg10104336		153	-0.483357	2.47467e-10	3.91147e-08
% CD4+ CD28- cells	cg03321508	ACSS1	153	0.483183	2.51692e-10	3.96854e-08
% CD4+ CD28- cells	cg18324798	DNAH9	153	0.483146	2.52595e-10	3.96854e-08
% CD4+ CD28- cells	cg26266708	ISL2	153	0.483136	2.52842e-10	3.96854e-08
% CD4+ CD28- cells	cg00674365	ZNF471	153	0.483069	2.54493e-10	3.96936e-08
% CD4+ CD28- cells	cg07469838	BCL11A;BCL11A;BCL11A	153	-0.483069	2.54493e-10	3.96936e-08
% CD4+ CD28- cells	cg02530437	RAB34;RAB34;RAB34;RAB34;RAB34;RAB34;RAB34;RAB34;RAB34	153	0.483063	2.54659e-10	3.96936e-08
% CD4+ CD28- cells	cg14621053	ADAM12;ADAM12	153	0.483036	2.55322e-10	3.97054e-08
% CD4+ CD28- cells	cg21238818	GAL3ST3;GAL3ST3	153	0.482949	2.57491e-10	3.98849e-08
% CD4+ CD28- cells	cg09591830		153	-0.482942	2.57658e-10	3.98849e-08
% CD4+ CD28- cells	cg24675998	KY	153	0.482768	2.62052e-10	4.04722e-08
% CD4+ CD28- cells	cg27182150	ZNF697	153	-0.482637	2.65395e-10	4.07884e-08
% CD4+ CD28- cells	cg01804036	TESC;TESC;TESC	153	0.48262	2.65826e-10	4.07884e-08
% CD4+ CD28- cells	cg24015249	DAB2IP	153	0.482617	2.65913e-10	4.07884e-08
% CD4+ CD28- cells	cg24700959	ESRRG;ESRRG;ESRRG;ESRRG;ESRRG	153	0.48249	2.69215e-10	4.12014e-08
% CD4+ CD28- cells	cg08641579	MAGI2	153	0.482403	2.71498e-10	4.14567e-08
% CD4+ CD28- cells	cg05402131	MGC12982	153	0.482359	2.72646e-10	4.15381e-08
% CD4+ CD28- cells	cg25074071	LOXL2;LOXL2	153	0.482336	2.73266e-10	4.15388e-08
% CD4+ CD28- cells	cg14745270	GOLSYN;GOLSYN;GOLSYN;GOLSYN	153	0.482299	2.74244e-10	4.15937e-08
% CD4+ CD28- cells	cg05407714		153	-0.482185	2.77287e-10	4.19609e-08
% CD4+ CD28- cells	cg17875483		153	0.481873	2.85777e-10	4.30666e-08
% CD4+ CD28- cells	cg03705912	MARCH11	153	0.48187	2.85869e-10	4.30666e-08
% CD4+ CD28- cells	cg24727480	KCTD10	153	0.481766	2.88756e-10	4.34045e-08
% CD4+ CD28- cells	cg03367264		153	0.481488	2.96623e-10	4.44469e-08
% CD4+ CD28- cells	cg25011475	BMPR1A	153	0.481474	2.97008e-10	4.44469e-08
% CD4+ CD28- cells	cg13942782	TSPAN12	153	-0.481401	2.9913e-10	4.46655e-08
% CD4+ CD28- cells	cg22855933		153	0.481367	3.001e-10	4.47114e-08
% CD4+ CD28- cells	cg14473145	CLEC14A	153	0.481334	3.01072e-10	4.47575e-08
% CD4+ CD28- cells	cg02987618		153	-0.481283	3.02537e-10	4.48764e-08
% CD4+ CD28- cells	cg01058902	NAV1;NAV1	153	-0.481223	3.04304e-10	4.50394e-08
% CD4+ CD28- cells	cg05986933	HAAO	153	0.48117	3.05883e-10	4.5174e-08
% CD4+ CD28- cells	cg06817490		153	0.481106	3.07768e-10	4.53532e-08
% CD4+ CD28- cells	cg06214253	PIBF1	153	-0.481002	3.10867e-10	4.57102e-08
% CD4+ CD28- cells	cg00710343	LOC284276	153	-0.480972	3.11773e-10	4.57437e-08
% CD4+ CD28- cells	cg06808751	OPRK1	153	0.480908	3.13693e-10	4.59256e-08
% CD4+ CD28- cells	cg17526573	NRXN1;NRXN1;NRXN1;NRXN1	153	0.480751	3.18492e-10	4.65273e-08
% CD4+ CD28- cells	cg13805537	FAM102A	153	0.480684	3.20556e-10	4.67276e-08
% CD4+ CD28- cells	cg04267828	C16orf74	153	-0.480654	3.21489e-10	4.67626e-08
% CD4+ CD28- cells	cg21187769	GRID2	153	0.480613	3.22737e-10	4.68431e-08
% CD4+ CD28- cells	cg25084878	FBN2;FBN2	153	0.480452	3.27775e-10	4.74472e-08
% CD4+ CD28- cells	cg07314829	ADORA3	153	0.480436	3.28304e-10	4.74472e-08
% CD4+ CD28- cells	cg17405840		153	0.480412	3.29047e-10	4.74528e-08
% CD4+ CD28- cells	cg03524083	NETO1;NETO1;NETO1	153	0.480332	3.31604e-10	4.77197e-08
% CD4+ CD28- cells	cg16642284	FOXI2	153	0.480282	3.33212e-10	4.7849e-08
% CD4+ CD28- cells	cg21494776	ICAM4;ICAM4;ICAM4	153	0.480104	3.38954e-10	4.83708e-08
% CD4+ CD28- cells	cg22125805		153	0.480091	3.39391e-10	4.83708e-08
% CD4+ CD28- cells	cg18961681		153	0.480057	3.40487e-10	4.83708e-08
% CD4+ CD28- cells	cg16318053	ISL1;ISL1	153	0.48005	3.40706e-10	4.83708e-08
% CD4+ CD28- cells	cg06411724	MEOX2	153	0.48004	3.41036e-10	4.83708e-08
% CD4+ CD28- cells	cg12563178	PLXDC2;PLXDC2	153	0.480037	3.41146e-10	4.83708e-08
% CD4+ CD28- cells	cg17339147	WNT2;WNT2	153	0.47995	3.44015e-10	4.86206e-08
% CD4+ CD28- cells	cg09136346		153	0.47994	3.44348e-10	4.86206e-08
% CD4+ CD28- cells	cg07217653	LRRK1	153	-0.47989	3.46016e-10	4.86995e-08
% CD4+ CD28- cells	cg16291657	MIR148A	153	0.47988	3.4635e-10	4.86995e-08
% CD4+ CD28- cells	cg10190863		153	0.479849	3.47355e-10	4.87393e-08
% CD4+ CD28- cells	cg27022956	SOX2OT	153	0.479742	3.50953e-10	4.91419e-08
% CD4+ CD28- cells	cg01641371	SARM1	153	0.479682	3.52992e-10	4.93251e-08
% CD4+ CD28- cells	cg08234507	SLC22A20	153	-0.479487	3.59641e-10	5.00631e-08
% CD4+ CD28- cells	cg25181693	ALDH5A1;ALDH5A1	153	0.479484	3.59757e-10	5.00631e-08
% CD4+ CD28- cells	cg07892295	ARRDC4	153	0.479414	3.62195e-10	5.02987e-08
% CD4+ CD28- cells	cg18259253	ZSWIM6	153	-0.479364	3.63946e-10	5.03449e-08
% CD4+ CD28- cells	cg06577205	FBXL7;FBXL7	153	0.47935	3.64414e-10	5.03449e-08
% CD4+ CD28- cells	cg03973663	LYN;LYN	153	0.47934	3.64766e-10	5.03449e-08
% CD4+ CD28- cells	cg13156207		153	-0.479082	3.73905e-10	5.15009e-08
% CD4+ CD28- cells	cg18235050		153	0.479039	3.75469e-10	5.16111e-08
% CD4+ CD28- cells	cg01581222	C19orf38	153	0.478827	3.83141e-10	5.24689e-08
% CD4+ CD28- cells	cg20019985		153	0.478824	3.83264e-10	5.24689e-08
% CD4+ CD28- cells	cg19524676	BASP1;LOC285696	153	0.478747	3.86104e-10	5.27506e-08
% CD4+ CD28- cells	cg01329151	DIDO1;DIDO1;DIDO1	153	0.478683	3.88465e-10	5.29659e-08
% CD4+ CD28- cells	cg24215978	LDB2;LDB2;LDB2;LDB2	153	0.478616	3.90965e-10	5.31775e-08
% CD4+ CD28- cells	cg12097222	EFHA2	153	0.4786	3.91592e-10	5.31775e-08
% CD4+ CD28- cells	cg22966986	MDGA2;MDGA2	153	0.478486	3.95885e-10	5.3558e-08
% CD4+ CD28- cells	cg05646686		153	0.478469	3.9652e-10	5.3558e-08
% CD4+ CD28- cells	cg26625518		153	0.478462	3.96775e-10	5.3558e-08
% CD4+ CD28- cells	cg08892370	MGC12982	153	0.478435	3.97793e-10	5.35883e-08
% CD4+ CD28- cells	cg04979811		153	0.478358	4.00737e-10	5.38773e-08
% CD4+ CD28- cells	cg05209584	FBN2	153	0.478167	4.08122e-10	5.47612e-08
% CD4+ CD28- cells	cg04550823	LOC339524	153	0.478114	4.10219e-10	5.49123e-08
% CD4+ CD28- cells	cg05603527	VAX2	153	0.478097	4.10876e-10	5.49123e-08
% CD4+ CD28- cells	cg25984344	DOCK1;FAM196A	153	0.477866	4.20052e-10	5.60277e-08
% CD4+ CD28- cells	cg20682981	HIC1;HIC1	153	0.477594	4.31076e-10	5.73847e-08
% CD4+ CD28- cells	cg17810176	GAPDHS;TMEM147	153	0.477517	4.34257e-10	5.76944e-08
% CD4+ CD28- cells	cg02370605	CDH7;CDH7	153	0.477387	4.39702e-10	5.83031e-08
% CD4+ CD28- cells	cg12382398	ANPEP	153	0.477209	4.47209e-10	5.91821e-08
% CD4+ CD28- cells	cg09324669		153	0.477186	4.48209e-10	5.91985e-08
% CD4+ CD28- cells	cg11311280	PPM1H	153	-0.477058	4.53679e-10	5.98039e-08
% CD4+ CD28- cells	cg19275091		153	-0.476924	4.59506e-10	6.0454e-08
% CD4+ CD28- cells	cg05835105	PITX2;PITX2;PITX2	153	0.476884	4.61269e-10	6.05678e-08
% CD4+ CD28- cells	cg02571055	TULP4;TULP4	153	-0.476844	4.63038e-10	6.06223e-08
% CD4+ CD28- cells	cg26295808		153	0.476834	4.63481e-10	6.06223e-08
% CD4+ CD28- cells	cg01980793	EIF2C2;EIF2C2	153	0.476794	4.65258e-10	6.0737e-08
% CD4+ CD28- cells	cg08323651	CHRM2;CHRM2;CHRM2;CHRM2;CHRM2;CHRM2;CHRM2;CHRM2;CHRM2;CHRM2;CHRM2	153	0.47677	4.66297e-10	6.07552e-08
% CD4+ CD28- cells	cg22491548	PRRT4	153	0.476693	4.69729e-10	6.10844e-08
% CD4+ CD28- cells	cg24235581		153	0.476639	4.72131e-10	6.12787e-08
% CD4+ CD28- cells	cg06158650	TBX15	153	0.476572	4.75149e-10	6.15521e-08
% CD4+ CD28- cells	cg00665405	DIP2B	153	0.476526	4.77274e-10	6.17088e-08
% CD4+ CD28- cells	cg03031959	RASEF;RASEF	153	0.476479	4.79407e-10	6.18662e-08
% CD4+ CD28- cells	cg05062333	EYA4;EYA4;EYA4	153	0.47619	4.92715e-10	6.34622e-08
% CD4+ CD28- cells	cg19784880		153	0.476167	4.93814e-10	6.34826e-08
% CD4+ CD28- cells	cg01255414	FGF12;FGF12	153	0.476117	4.96177e-10	6.36651e-08
% CD4+ CD28- cells	cg04598121	PENK;PENK	153	0.475996	5.01892e-10	6.42361e-08
% CD4+ CD28- cells	cg23637494	FOXL2;FOXL2	153	0.475983	5.02531e-10	6.42361e-08
% CD4+ CD28- cells	cg08375286	DAXX;DAXX;DAXX;DAXX	153	0.475926	5.05255e-10	6.44225e-08
% CD4+ CD28- cells	cg17037282	ISL1	153	0.475912	5.05898e-10	6.44225e-08
% CD4+ CD28- cells	cg12595013	ZIC1	153	0.475869	5.07993e-10	6.44461e-08
% CD4+ CD28- cells	cg15081566	C11orf92;C11orf93	153	0.475869	5.07993e-10	6.44461e-08
% CD4+ CD28- cells	cg17370163	RNF180;RNF180	153	0.475778	5.12372e-10	6.48796e-08
% CD4+ CD28- cells	cg19313408	COL18A1	153	-0.475758	5.1335e-10	6.48817e-08
% CD4+ CD28- cells	cg16560711	C8orf83	153	0.475708	5.15802e-10	6.50699e-08
% CD4+ CD28- cells	cg17332306		153	0.475664	5.17937e-10	6.52023e-08
% CD4+ CD28- cells	cg04006722	GLRB;GLRB;GLRB	153	0.475631	5.19585e-10	6.52023e-08
% CD4+ CD28- cells	cg14335275	LYPD6	153	0.475628	5.1975e-10	6.52023e-08
% CD4+ CD28- cells	cg01162672	EYA4;EYA4;EYA4	153	0.475527	5.24727e-10	6.57045e-08
% CD4+ CD28- cells	cg00873050	TSSK3;LOC100128071;TSSK3	153	0.47541	5.3059e-10	6.63157e-08
% CD4+ CD28- cells	cg00639475		153	-0.475349	5.33631e-10	6.65724e-08
% CD4+ CD28- cells	cg20985755	THRB;THRB;THRB	153	0.475182	5.42164e-10	6.75122e-08
% CD4+ CD28- cells	cg10820926	PRKD1	153	0.475132	5.4475e-10	6.77092e-08
% CD4+ CD28- cells	cg01915791	HSPB6	153	0.475018	5.50655e-10	6.83174e-08
% CD4+ CD28- cells	cg24774357		153	0.474934	5.55036e-10	6.87346e-08
% CD4+ CD28- cells	cg19119032	CDH7;CDH7	153	0.474669	5.69104e-10	7.03476e-08
% CD4+ CD28- cells	cg25137314		153	-0.474632	5.7109e-10	7.038e-08
% CD4+ CD28- cells	cg10334354	EPHA5;EPHA5	153	0.474626	5.71451e-10	7.038e-08
% CD4+ CD28- cells	cg01711160	FLRT2;FLRT2	153	0.474596	5.73082e-10	7.04523e-08
% CD4+ CD28- cells	cg14726637	CR1;CR1	153	0.474562	5.74899e-10	7.05472e-08
% CD4+ CD28- cells	cg09876651	MIR618;LIN7A	153	0.474488	5.78917e-10	7.09113e-08
% CD4+ CD28- cells	cg11483884	ODZ2	153	-0.474455	5.80752e-10	7.10072e-08
% CD4+ CD28- cells	cg21621248	CTNNA2;CTNNA2;LRRTM1	153	0.474167	5.96768e-10	7.28334e-08
% CD4+ CD28- cells	cg20506347	FOXP1;FOXP1	153	0.474093	6.00933e-10	7.32094e-08
% CD4+ CD28- cells	cg13478228	CBLN2	153	0.474019	6.05126e-10	7.35874e-08
% CD4+ CD28- cells	cg16272981	LPCAT1	153	-0.473892	6.12435e-10	7.42792e-08
% CD4+ CD28- cells	cg22328786	C20orf117	153	0.473882	6.13016e-10	7.42792e-08
% CD4+ CD28- cells	cg26898567	TMEM220	153	-0.473855	6.14567e-10	7.43337e-08
% CD4+ CD28- cells	cg10372047	RNF180;RNF180	153	0.473667	6.25531e-10	7.55244e-08
% CD4+ CD28- cells	cg11155687		153	0.473644	6.26915e-10	7.55342e-08
% CD4+ CD28- cells	cg18115040	HOXD10	153	0.473621	6.28301e-10	7.55342e-08
% CD4+ CD28- cells	cg06062984		153	0.473594	6.2989e-10	7.55342e-08
% CD4+ CD28- cells	cg11539857		153	-0.47359	6.30089e-10	7.55342e-08
% CD4+ CD28- cells	cg16654911		153	0.473543	6.32878e-10	7.57341e-08
% CD4+ CD28- cells	cg13077519	HTR1B	153	0.473466	6.37488e-10	7.61507e-08
% CD4+ CD28- cells	cg08301572		153	0.473399	6.41522e-10	7.64346e-08
% CD4+ CD28- cells	cg25648267	PITX1	153	0.473389	6.42129e-10	7.64346e-08
% CD4+ CD28- cells	cg11439596		153	0.473366	6.43549e-10	7.64687e-08
% CD4+ CD28- cells	cg26422488	MYO10;MYO10	153	0.473329	6.45785e-10	7.65134e-08
% CD4+ CD28- cells	cg06293787	MTNR1A	153	0.473322	6.46192e-10	7.65134e-08
% CD4+ CD28- cells	cg08185241	G0S2;G0S2	153	0.473215	6.52744e-10	7.71538e-08
% CD4+ CD28- cells	cg01552272	MACROD2	153	0.473095	6.60192e-10	7.78977e-08
% CD4+ CD28- cells	cg12837552	RAI1	153	0.472957	6.68774e-10	7.87727e-08
% CD4+ CD28- cells	cg13644317		153	0.472924	6.70884e-10	7.88835e-08
% CD4+ CD28- cells	cg11426427		153	0.472806	6.78318e-10	7.96189e-08
% CD4+ CD28- cells	cg25130728	ELN;ELN;ELN;ELN;ELN	153	-0.472776	6.80242e-10	7.97061e-08
% CD4+ CD28- cells	cg07184013	MIR148A	153	0.472562	6.9408e-10	8.111e-08
% CD4+ CD28- cells	cg07382920	TP73;WDR8	153	0.472552	6.94735e-10	8.111e-08
% CD4+ CD28- cells	cg01501009	ZNF835	153	0.472535	6.95829e-10	8.111e-08
% CD4+ CD28- cells	cg22598028	ZNF660;ZNF660	153	0.472491	6.98679e-10	8.13019e-08
% CD4+ CD28- cells	cg11192975	FGF20	153	0.472455	7.011e-10	8.14431e-08
% CD4+ CD28- cells	cg04738965	ZIC1;ZIC1	153	0.472381	7.05966e-10	8.18675e-08
% CD4+ CD28- cells	cg02746381	FAM84A;FAM84A	153	0.472344	7.08412e-10	8.20102e-08
% CD4+ CD28- cells	cg22189544	CLIP2;CLIP2	153	-0.472324	7.09749e-10	8.20243e-08
% CD4+ CD28- cells	cg18517195	LRRC49;THAP10	153	0.472253	7.14449e-10	8.24263e-08
% CD4+ CD28- cells	cg02167438	PAK7;PAK7	153	0.472016	7.30562e-10	8.39234e-08
% CD4+ CD28- cells	cg19786627	FOXG1	153	0.471995	7.31939e-10	8.39234e-08
% CD4+ CD28- cells	cg25784220	ZSCAN18;ZSCAN18;ZSCAN18;ZSCAN18;ZSCAN18;ZSCAN18;ZSCAN18	153	0.471992	7.32169e-10	8.39234e-08
% CD4+ CD28- cells	cg03336334	APBA2;APBA2	153	0.471989	7.32399e-10	8.39234e-08
% CD4+ CD28- cells	cg04419157	PDGFC	153	0.471928	7.36549e-10	8.42455e-08
% CD4+ CD28- cells	cg18484958	WWTR1;WWTR1	153	-0.471912	7.37706e-10	8.42455e-08
% CD4+ CD28- cells	cg27176828	G0S2	153	0.471858	7.4142e-10	8.45266e-08
% CD4+ CD28- cells	cg11482794	TGFBI	153	0.471831	7.43284e-10	8.45962e-08
% CD4+ CD28- cells	cg26120251	L3MBTL4	153	0.471811	7.44685e-10	8.46129e-08
% CD4+ CD28- cells	cg22210627	LXN;GFM1	153	0.471687	7.53379e-10	8.53671e-08
% CD4+ CD28- cells	cg08273640	TBC1D14	153	0.471681	7.53852e-10	8.53671e-08
% CD4+ CD28- cells	cg18065177	TLN2;MIR190	153	-0.47165	7.55983e-10	8.5465e-08
% CD4+ CD28- cells	cg17700915	ZNF610;ZNF610;ZNF610	153	0.47149	7.67447e-10	8.66159e-08
% CD4+ CD28- cells	cg15838320	BCAS4;BCAS4;BCAS4	153	-0.471449	7.70339e-10	8.67884e-08
% CD4+ CD28- cells	cg05129858		153	-0.471433	7.71547e-10	8.67884e-08
% CD4+ CD28- cells	cg01049141		153	0.471312	7.803e-10	8.7591e-08
% CD4+ CD28- cells	cg14673618	SIX3	153	0.471299	7.81278e-10	8.7591e-08
% CD4+ CD28- cells	cg17504999	PCDH10;PCDH10	153	0.471195	7.88901e-10	8.82909e-08
% CD4+ CD28- cells	cg25365260	LOC404266;LOC404266;LOC404266;LOC404266;HOXB5	153	0.471178	7.90137e-10	8.82909e-08
% CD4+ CD28- cells	cg08445263	GABRG3	153	0.471091	7.96596e-10	8.88655e-08
% CD4+ CD28- cells	cg21663341	DGKZ;DGKZ	153	0.471041	8.00345e-10	8.91364e-08
% CD4+ CD28- cells	cg22268718		153	-0.470903	8.1068e-10	9.01387e-08
% CD4+ CD28- cells	cg20748559	MAP4K1;MAP4K1	153	-0.470816	8.17301e-10	9.07254e-08
% CD4+ CD28- cells	cg23834593	HNF4A;HNF4A;HNF4A	153	-0.470615	8.32779e-10	9.22918e-08
% CD4+ CD28- cells	cg06100756		153	0.470578	8.35647e-10	9.24578e-08
% CD4+ CD28- cells	cg24809973		153	0.470538	8.38787e-10	9.26533e-08
% CD4+ CD28- cells	cg02463418	EPHA5;EPHA5;EPHA5;EPHA5	153	0.470354	8.53324e-10	9.41051e-08
% CD4+ CD28- cells	cg16872560	PPP1R9A;PPP1R9A;PPP1R9A;PPP1R9A	153	0.47028	8.59207e-10	9.45993e-08
% CD4+ CD28- cells	cg00466268	SLITRK3	153	0.47026	8.60818e-10	9.4616e-08
% CD4+ CD28- cells	cg23337382	GPR125	153	0.470243	8.62163e-10	9.4616e-08
% CD4+ CD28- cells	cg02527112	HOXD11	153	0.470206	8.65129e-10	9.47874e-08
% CD4+ CD28- cells	cg21801127	MSRB3;MSRB3	153	0.470149	8.69732e-10	9.51373e-08
% CD4+ CD28- cells	cg22606224	ZNF625	153	0.470072	8.75997e-10	9.56675e-08
% CD4+ CD28- cells	cg24152605	ZFP28;ZFP28	153	0.469932	8.8755e-10	9.67727e-08
% CD4+ CD28- cells	cg01184975		153	0.469878	8.9199e-10	9.70999e-08
% CD4+ CD28- cells	cg11263364		153	0.469824	8.96451e-10	9.74284e-08
% CD4+ CD28- cells	cg09256201	HAAO	153	0.469777	9.00373e-10	9.76973e-08
% CD4+ CD28- cells	cg03209642	FES;FES;FES;FES	153	0.469583	9.16795e-10	9.93196e-08
% CD4+ CD28- cells	cg26248284	LIMCH1;LIMCH1;LIMCH1;LIMCH1;LIMCH1;LIMCH1	153	0.469422	9.30604e-10	1.00654e-07
% CD4+ CD28- cells	cg10037049	VDR;VDR	153	0.469389	9.33506e-10	1.00806e-07
% CD4+ CD28- cells	cg13944175	HAS1	153	0.469218	9.48444e-10	1.02188e-07
% CD4+ CD28- cells	cg08947167	CA12;CA12	153	-0.469208	9.49329e-10	1.02188e-07
% CD4+ CD28- cells	cg19854915		153	0.469104	9.5853e-10	1.03014e-07
% CD4+ CD28- cells	cg18807466	AKAP5	153	0.469067	9.61815e-10	1.03203e-07
% CD4+ CD28- cells	cg10916429	ZNF609	153	0.469044	9.63911e-10	1.03264e-07
% CD4+ CD28- cells	cg03991953		153	-0.468993	9.68418e-10	1.03418e-07
% CD4+ CD28- cells	cg19089383	LOC221442	153	-0.468993	9.68418e-10	1.03418e-07
% CD4+ CD28- cells	cg13305246	SAMD13;SAMD13;SAMD13	153	0.46896	9.71434e-10	1.03475e-07
% CD4+ CD28- cells	cg04854328	FLJ42709;FLJ42709	153	0.468953	9.72038e-10	1.03475e-07
% CD4+ CD28- cells	cg23279538	ZFYVE9;ZFYVE9;ZFYVE9	153	0.468936	9.7355e-10	1.03475e-07
% CD4+ CD28- cells	cg03519157	DGKZ;DGKZ;DGKZ	153	0.468889	9.77797e-10	1.03763e-07
% CD4+ CD28- cells	cg10679301		153	0.468843	9.82061e-10	1.04052e-07
% CD4+ CD28- cells	cg08594681	CLU;CLU;CLU;CLU	153	0.468772	9.88491e-10	1.04569e-07
% CD4+ CD28- cells	cg13460643	G0S2;G0S2	153	0.468685	9.96508e-10	1.05186e-07
% CD4+ CD28- cells	cg05350411		153	0.468675	9.97437e-10	1.05186e-07
% CD4+ CD28- cells	cg18724430		153	0.468605	1.00396e-09	1.05511e-07
% CD4+ CD28- cells	cg26814276	GALNTL6	153	0.468588	1.00552e-09	1.05511e-07
% CD4+ CD28- cells	cg03289872	ZNF667;ZNF667	153	0.468571	1.00709e-09	1.05511e-07
% CD4+ CD28- cells	cg21862081	POMT2	153	-0.468561	1.00803e-09	1.05511e-07
% CD4+ CD28- cells	cg23389465		153	0.468558	1.00834e-09	1.05511e-07
% CD4+ CD28- cells	cg20008332	SOX11	153	0.468531	1.01085e-09	1.0561e-07
% CD4+ CD28- cells	cg00924255		153	0.468484	1.01525e-09	1.05906e-07
% CD4+ CD28- cells	cg08355301	CD79B;CD79B;CD79B;CD79B;CD79B;CD79B	153	0.46842	1.02126e-09	1.06368e-07
% CD4+ CD28- cells	cg15310492	KCNA4	153	0.468296	1.03305e-09	1.07398e-07
% CD4+ CD28- cells	cg07710335	PMP22;PMP22;PMP22	153	-0.468283	1.03433e-09	1.07398e-07
% CD4+ CD28- cells	cg22843538	USP43	153	-0.468236	1.03883e-09	1.077e-07
% CD4+ CD28- cells	cg02091526		153	0.468169	1.0453e-09	1.08074e-07
% CD4+ CD28- cells	cg25915838	PGR	153	0.468149	1.04724e-09	1.08074e-07
% CD4+ CD28- cells	cg12197579		153	-0.468149	1.04724e-09	1.08074e-07
% CD4+ CD28- cells	cg18657094		153	0.468025	1.05933e-09	1.09154e-07
% CD4+ CD28- cells	cg13721404	NOL4	153	0.467998	1.06196e-09	1.09258e-07
% CD4+ CD28- cells	cg27331241	PRKAR1B;PRKAR1B;PRKAR1B;PRKAR1B;PRKAR1B;PRKAR1B	153	0.467961	1.06558e-09	1.09464e-07
% CD4+ CD28- cells	cg17036164		153	-0.467911	1.07055e-09	1.09807e-07
% CD4+ CD28- cells	cg20430816	STBD1	153	0.467797	1.08189e-09	1.10802e-07
% CD4+ CD28- cells	cg17997463	NUMA1	153	0.467774	1.08423e-09	1.10874e-07
% CD4+ CD28- cells	cg18058689	GPC6;GPC6	153	0.467703	1.09131e-09	1.11429e-07
% CD4+ CD28- cells	cg23169957	MACROD2	153	0.467677	1.09402e-09	1.11536e-07
% CD4+ CD28- cells	cg07377422	RSPH6A	153	0.46761	1.10081e-09	1.1197e-07
% CD4+ CD28- cells	cg19915738	ZNF229	153	0.467599	1.10183e-09	1.1197e-07
% CD4+ CD28- cells	cg15932886		153	-0.467576	1.10422e-09	1.1197e-07
% CD4+ CD28- cells	cg10479082	TRIL	153	0.467569	1.10491e-09	1.1197e-07
% CD4+ CD28- cells	cg20301308		153	0.467539	1.10799e-09	1.12114e-07
% CD4+ CD28- cells	cg21647227	TBX15	153	0.467482	1.11383e-09	1.12537e-07
% CD4+ CD28- cells	cg11539780	ZNF471	153	0.467368	1.12561e-09	1.13557e-07
% CD4+ CD28- cells	cg07477009	UGGT2	153	0.467147	1.14882e-09	1.15624e-07
% CD4+ CD28- cells	cg15485700		153	0.46714	1.14953e-09	1.15624e-07
% CD4+ CD28- cells	cg10805352	CCDC85A;CCDC85A	153	0.46712	1.15167e-09	1.15666e-07
% CD4+ CD28- cells	cg02662277	PHYHIPL;PHYHIPL;PHYHIPL	153	0.46696	1.16887e-09	1.1722e-07
% CD4+ CD28- cells	cg10453719	MARCH1	153	0.466909	1.1743e-09	1.17488e-07
% CD4+ CD28- cells	cg08653258		153	-0.466903	1.17503e-09	1.17488e-07
% CD4+ CD28- cells	cg21164232	TGIF1;TGIF1;TGIF1;TGIF1;TGIF1;TGIF1;TGIF1;TGIF1	153	0.466852	1.18048e-09	1.17859e-07
% CD4+ CD28- cells	cg11465213		153	0.466819	1.18414e-09	1.18049e-07
% CD4+ CD28- cells	cg08675664	ALDH7A1	153	0.466748	1.19184e-09	1.18642e-07
% CD4+ CD28- cells	cg08695337		153	-0.466635	1.20441e-09	1.19717e-07
% CD4+ CD28- cells	cg19078576	BASP1;LOC285696;BASP1	153	0.466567	1.21187e-09	1.20253e-07
% CD4+ CD28- cells	cg14885748		153	0.466554	1.21336e-09	1.20253e-07
% CD4+ CD28- cells	cg18235937	RNF207	153	0.46644	1.22616e-09	1.21277e-07
% CD4+ CD28- cells	cg06619066	CHST9;CHST9	153	0.46643	1.22729e-09	1.21277e-07
% CD4+ CD28- cells	cg13928417	DAB2IP	153	0.466387	1.23222e-09	1.21586e-07
% CD4+ CD28- cells	cg13488201	ADAM12;ADAM12	153	0.466293	1.2429e-09	1.22461e-07
% CD4+ CD28- cells	cg12790874	CLYBL	153	0.466263	1.24636e-09	1.22622e-07
% CD4+ CD28- cells	cg04525757	FOXG1	153	0.466172	1.25677e-09	1.23467e-07
% CD4+ CD28- cells	cg01783070	PAX1	153	0.466082	1.26727e-09	1.24317e-07
% CD4+ CD28- cells	cg15405439	EPHA6	153	0.465861	1.29329e-09	1.26686e-07
% CD4+ CD28- cells	cg24442609		153	0.465817	1.29848e-09	1.27009e-07
% CD4+ CD28- cells	cg14580853	MAP7	153	-0.465783	1.30248e-09	1.27189e-07
% CD4+ CD28- cells	cg08313420	DAGLB;DAGLB	153	0.46577	1.30408e-09	1.27189e-07
% CD4+ CD28- cells	cg12915892	NCKAP5;NCKAP5	153	0.465619	1.32226e-09	1.28749e-07
% CD4+ CD28- cells	cg26304237	DNAJC6	153	0.465606	1.32389e-09	1.28749e-07
% CD4+ CD28- cells	cg09232937	IRX1	153	0.465428	1.34564e-09	1.30676e-07
% CD4+ CD28- cells	cg24435571	ARL3	153	0.465341	1.35644e-09	1.31535e-07
% CD4+ CD28- cells	cg26487031	MPZL2;MPZL2	153	0.464879	1.41516e-09	1.37032e-07
% CD4+ CD28- cells	cg04437762	IL6R;IL6R	153	0.464829	1.42169e-09	1.37467e-07
% CD4+ CD28- cells	cg21319458	BAZ2B;BAZ2B	153	0.464433	1.47407e-09	1.42328e-07
% CD4+ CD28- cells	cg05883167		153	0.464366	1.48313e-09	1.42998e-07
% CD4+ CD28- cells	cg15455864	SYMPK;RSPH6A	153	0.464302	1.49178e-09	1.43628e-07
% CD4+ CD28- cells	cg09614415	FOXI2	153	0.464215	1.50371e-09	1.4457e-07
% CD4+ CD28- cells	cg07328317		153	0.464182	1.50832e-09	1.44573e-07
% CD4+ CD28- cells	cg15711727		153	0.464175	1.50925e-09	1.44573e-07
% CD4+ CD28- cells	cg19565171	KHDC1L	153	-0.464168	1.51017e-09	1.44573e-07
% CD4+ CD28- cells	cg24773418		153	0.463984	1.53581e-09	1.46611e-07
% CD4+ CD28- cells	cg26950568		153	0.463984	1.53581e-09	1.46611e-07
% CD4+ CD28- cells	cg26487582	ZCCHC4	153	-0.463937	1.5424e-09	1.47033e-07
% CD4+ CD28- cells	cg17187287	UGT8	153	0.4639	1.5476e-09	1.4732e-07
% CD4+ CD28- cells	cg14276584	CDC14B;CDC14B;CDC14B	153	0.463853	1.55424e-09	1.47735e-07
% CD4+ CD28- cells	cg16492377	DSC3;DSC3	153	0.463833	1.5571e-09	1.47735e-07
% CD4+ CD28- cells	cg01718116	DPP10;DPP10	153	0.463823	1.55852e-09	1.47735e-07
% CD4+ CD28- cells	cg06900257	CD247;CD247	153	0.4638	1.56186e-09	1.47818e-07
% CD4+ CD28- cells	cg27063969	DOCK2	153	-0.463786	1.56378e-09	1.47818e-07
% CD4+ CD28- cells	cg25482786	CHL1	153	0.463746	1.56952e-09	1.48154e-07
% CD4+ CD28- cells	cg14719951	DSC3;DSC3	153	0.463716	1.57385e-09	1.48354e-07
% CD4+ CD28- cells	cg10928257	MIR449C;CDC20B;CDC20B;CDC20B	153	0.463649	1.5835e-09	1.49056e-07
% CD4+ CD28- cells	cg03386144		153	0.463612	1.58883e-09	1.4935e-07
% CD4+ CD28- cells	cg20300175		153	0.463579	1.5937e-09	1.49598e-07
% CD4+ CD28- cells	cg02741554	CXCL2	153	0.463455	1.61181e-09	1.50668e-07
% CD4+ CD28- cells	cg18465133	JSRP1	153	0.463441	1.61378e-09	1.50668e-07
% CD4+ CD28- cells	cg15843262	DNMT3A;DNMT3A;DNMT3A	153	0.463435	1.61477e-09	1.50668e-07
% CD4+ CD28- cells	cg26452056		153	0.463428	1.61576e-09	1.50668e-07
% CD4+ CD28- cells	cg18642503	RFX1	153	0.463425	1.61625e-09	1.50668e-07
% CD4+ CD28- cells	cg10684547		153	0.463398	1.6202e-09	1.50828e-07
% CD4+ CD28- cells	cg02168857	EPHA7	153	0.463281	1.63761e-09	1.52215e-07
% CD4+ CD28- cells	cg11086982	PAPLN	153	0.463267	1.63961e-09	1.52215e-07
% CD4+ CD28- cells	cg21552653	ZNF470;ZNF470	153	0.46325	1.64212e-09	1.52238e-07
% CD4+ CD28- cells	cg03817667	VSTM2A	153	0.46323	1.64513e-09	1.52308e-07
% CD4+ CD28- cells	cg03307717	U2AF1;U2AF1;U2AF1	153	0.463197	1.65016e-09	1.52564e-07
% CD4+ CD28- cells	cg01758512	FUT9;FUT9	153	0.463113	1.66279e-09	1.5334e-07
% CD4+ CD28- cells	cg26078977	PDE4D;PDE4D;PDE4D	153	0.463093	1.66584e-09	1.5334e-07
% CD4+ CD28- cells	cg04710115	TREML1	153	-0.463076	1.66838e-09	1.5334e-07
% CD4+ CD28- cells	cg11722699	DSC3;DSC3	153	0.463066	1.66991e-09	1.5334e-07
% CD4+ CD28- cells	cg12727605	DAXX;DAXX;DAXX;DAXX	153	0.463066	1.66991e-09	1.5334e-07
% CD4+ CD28- cells	cg15367150	KLHL30	153	-0.462942	1.68886e-09	1.5487e-07
% CD4+ CD28- cells	cg00415424	SLC8A1;SLC8A1;SLC8A1;SLC8A1	153	-0.462905	1.69454e-09	1.5518e-07
% CD4+ CD28- cells	cg25839023		153	0.462875	1.6992e-09	1.55395e-07
% CD4+ CD28- cells	cg04887278	PGM3;RWDD2A	153	0.462838	1.7049e-09	1.5555e-07
% CD4+ CD28- cells	cg00871358		153	0.462821	1.7075e-09	1.5555e-07
% CD4+ CD28- cells	cg13393978	MAGI2	153	0.462815	1.70854e-09	1.5555e-07
% CD4+ CD28- cells	cg20704972	GABBR1;GABBR1;GABBR1	153	-0.462805	1.71011e-09	1.5555e-07
% CD4+ CD28- cells	cg26398044		153	-0.462761	1.7169e-09	1.55634e-07
% CD4+ CD28- cells	cg02863856		153	0.462758	1.71742e-09	1.55634e-07
% CD4+ CD28- cells	cg05768427		153	0.462754	1.71794e-09	1.55634e-07
% CD4+ CD28- cells	cg14633329	LCN6	153	-0.462734	1.72109e-09	1.55709e-07
% CD4+ CD28- cells	cg14594187	DAB2IP	153	0.462708	1.72529e-09	1.55767e-07
% CD4+ CD28- cells	cg18390472	HMCN1	153	0.462701	1.72634e-09	1.55767e-07
% CD4+ CD28- cells	cg17840719	ZNF454;ZNF454	153	0.462681	1.7295e-09	1.55844e-07
% CD4+ CD28- cells	cg19015264	C17orf91;C17orf91;MIR22;C17orf91;C17orf91	153	0.462597	1.74272e-09	1.56826e-07
% CD4+ CD28- cells	cg11472725		153	-0.462496	1.75872e-09	1.58055e-07
% CD4+ CD28- cells	cg06391468	SOX9;SOX9	153	0.462476	1.76194e-09	1.58133e-07
% CD4+ CD28- cells	cg24154839	GABRA4	153	0.46246	1.76462e-09	1.58164e-07
% CD4+ CD28- cells	cg09489306		153	0.462326	1.78624e-09	1.59889e-07
% CD4+ CD28- cells	cg02970696	ZNF148	153	0.462178	1.81031e-09	1.61615e-07
% CD4+ CD28- cells	cg13434570	CTSE;CTSE	153	-0.462178	1.81031e-09	1.61615e-07
% CD4+ CD28- cells	cg09573359	UBE2E1;UBE2E1	153	0.462128	1.81859e-09	1.6214e-07
% CD4+ CD28- cells	cg23213230	TRIM13;TRIM13;TRIM13;TRIM13;DLEU2	153	0.462104	1.82247e-09	1.62271e-07
% CD4+ CD28- cells	cg15925695	DIXDC1;DIXDC1	153	0.461991	1.84141e-09	1.63742e-07
% CD4+ CD28- cells	cg04388983	P2RY2;P2RY2;P2RY2	153	0.46196	1.84645e-09	1.63974e-07
% CD4+ CD28- cells	cg27278787	DLGAP1;DLGAP1	153	0.461682	1.89361e-09	1.67941e-07
% CD4+ CD28- cells	cg23883696	NETO1;NETO1;NETO1	153	0.461622	1.90399e-09	1.6864e-07
% CD4+ CD28- cells	cg26492514	SLIT3	153	0.461501	1.92492e-09	1.7015e-07
% CD4+ CD28- cells	cg21110337	TPCN1;TPCN1	153	0.461495	1.92609e-09	1.7015e-07
% CD4+ CD28- cells	cg18026588	GABRB3;GABRB3	153	0.461475	1.9296e-09	1.70238e-07
% CD4+ CD28- cells	cg20286200	EYA4;EYA4;EYA4	153	0.461451	1.9337e-09	1.70377e-07
% CD4+ CD28- cells	cg26379258	TRAF3IP2;TRAF3IP2;TRAF3IP2;TRAF3IP2;TRAF3IP2;TRAF3IP2	153	0.461401	1.94252e-09	1.7076e-07
% CD4+ CD28- cells	cg09090724	TMEM108;TMEM108;TMEM108;TMEM108	153	0.461397	1.94311e-09	1.7076e-07
% CD4+ CD28- cells	cg04351062		153	0.461364	1.94902e-09	1.71057e-07
% CD4+ CD28- cells	cg22216413	ANO3	153	0.461103	1.99567e-09	1.74924e-07
% CD4+ CD28- cells	cg06647751		153	0.461059	2.00355e-09	1.75387e-07
% CD4+ CD28- cells	cg09082287	DNAJC6;DNAJC6	153	0.460995	2.01512e-09	1.76171e-07
% CD4+ CD28- cells	cg07648238	LTBR	153	0.460972	2.0194e-09	1.76317e-07
% CD4+ CD28- cells	cg06000951	MOCS1;MOCS1;MOCS1	153	0.460945	2.0243e-09	1.76516e-07
% CD4+ CD28- cells	cg23241335	AK5;AK5	153	0.460922	2.0286e-09	1.76663e-07
% CD4+ CD28- cells	cg04716990	MACROD2	153	0.460881	2.03599e-09	1.77078e-07
% CD4+ CD28- cells	cg08498787		153	0.460667	2.07583e-09	1.80121e-07
% CD4+ CD28- cells	cg03767970	ZNF362	153	0.460654	2.07835e-09	1.80121e-07
% CD4+ CD28- cells	cg00735667		153	0.46065	2.07898e-09	1.80121e-07
% CD4+ CD28- cells	cg26055770	PDZRN3;PDZRN3	153	0.460627	2.08339e-09	1.80271e-07
% CD4+ CD28- cells	cg21269330	PLA2G7;PLA2G7	153	0.460439	2.11899e-09	1.83117e-07
% CD4+ CD28- cells	cg14246617	MITF	153	0.460362	2.13379e-09	1.83912e-07
% CD4+ CD28- cells	cg07888347	SMTNL2;SMTNL2	153	0.460349	2.13637e-09	1.83912e-07
% CD4+ CD28- cells	cg04765195	PNPLA1;PNPLA1	153	0.460349	2.13637e-09	1.83912e-07
% CD4+ CD28- cells	cg06032349	ERG;ERG	153	0.460329	2.14025e-09	1.84012e-07
% CD4+ CD28- cells	cg05942459	GRIK2;GRIK2;GRIK2	153	0.460268	2.15193e-09	1.8478e-07
% CD4+ CD28- cells	cg13690525	GOLSYN;GOLSYN	153	0.460231	2.1591e-09	1.84925e-07
% CD4+ CD28- cells	cg07552707	CTSA;CTSA;NEURL2;CTSA	153	0.460231	2.1591e-09	1.84925e-07
% CD4+ CD28- cells	cg20707323		153	0.460124	2.18008e-09	1.86486e-07
% CD4+ CD28- cells	cg17772171		153	0.460071	2.19065e-09	1.86916e-07
% CD4+ CD28- cells	cg19033466		153	0.460071	2.19065e-09	1.86916e-07
% CD4+ CD28- cells	cg03002848	VENTX	153	0.460024	2.19993e-09	1.87471e-07
% CD4+ CD28- cells	cg27294813	SH3RF3	153	-0.459896	2.22533e-09	1.89396e-07
% CD4+ CD28- cells	cg11469098	EFCAB1;EFCAB1;EFCAB1;EFCAB1;EFCAB1	153	0.459846	2.23543e-09	1.89949e-07
% CD4+ CD28- cells	cg14019186	GFM1;LXN	153	0.459836	2.23746e-09	1.89949e-07
% CD4+ CD28- cells	cg09963123	FLJ13197;KLF3	153	0.459736	2.25781e-09	1.91437e-07
% CD4+ CD28- cells	cg21998983	GALNT13	153	0.459719	2.26122e-09	1.91485e-07
% CD4+ CD28- cells	cg05293994	CADPS2;CADPS2;CADPS2	153	0.459622	2.28109e-09	1.92926e-07
% CD4+ CD28- cells	cg05454619	ODZ4	153	0.459605	2.28454e-09	1.92976e-07
% CD4+ CD28- cells	cg01078408		153	0.459548	2.29628e-09	1.93725e-07
% CD4+ CD28- cells	cg24335070		153	0.459531	2.29975e-09	1.93775e-07
% CD4+ CD28- cells	cg18699804		153	0.459447	2.31715e-09	1.94999e-07
% CD4+ CD28- cells	cg09113505		153	-0.459293	2.34951e-09	1.97282e-07
% CD4+ CD28- cells	cg08886823	ESRP2	153	0.459287	2.35093e-09	1.97282e-07
% CD4+ CD28- cells	cg03086003		153	-0.459277	2.35306e-09	1.97282e-07
% CD4+ CD28- cells	cg22202692	LOC400940	153	0.459203	2.36871e-09	1.98281e-07
% CD4+ CD28- cells	cg14731400		153	-0.459193	2.37085e-09	1.98281e-07
% CD4+ CD28- cells	cg00699993	GRIA2;GRIA2;GRIA2	153	0.459032	2.40538e-09	2.0092e-07
% CD4+ CD28- cells	cg21034676	TGFBI	153	0.459012	2.40973e-09	2.01034e-07
% CD4+ CD28- cells	cg12056977	PTPRB;PTPRB	153	0.458945	2.42428e-09	2.01999e-07
% CD4+ CD28- cells	cg13691247	ATP5G2;ATP5G2	153	0.458687	2.48111e-09	2.06479e-07
% CD4+ CD28- cells	cg00748373	CDH3	153	0.458563	2.50887e-09	2.08532e-07
% CD4+ CD28- cells	cg24073122	TP73;WDR8	153	0.458529	2.51643e-09	2.08903e-07
% CD4+ CD28- cells	cg19697558	GRHL3	153	0.458482	2.52704e-09	2.09526e-07
% CD4+ CD28- cells	cg26823762		153	0.458452	2.53389e-09	2.09836e-07
% CD4+ CD28- cells	cg02000808	HOXA3;HOXA3	153	-0.458365	2.55376e-09	2.11223e-07
% CD4+ CD28- cells	cg17775490	C20orf123	153	0.458121	2.61038e-09	2.15641e-07
% CD4+ CD28- cells	cg14655855		153	0.45797	2.64588e-09	2.18237e-07
% CD4+ CD28- cells	cg14772800		153	0.45796	2.64826e-09	2.18237e-07
% CD4+ CD28- cells	cg23032936		153	0.45793	2.65543e-09	2.1856e-07
% CD4+ CD28- cells	cg17643864	LYN;LYN	153	0.457829	2.67943e-09	2.20268e-07
% CD4+ CD28- cells	cg05991902	ASAP2;ASAP2	153	-0.457755	2.69717e-09	2.21456e-07
% CD4+ CD28- cells	cg04600618	RSPH9	153	0.457678	2.71584e-09	2.22718e-07
% CD4+ CD28- cells	cg06960700	RPS6KA2	153	-0.457638	2.72563e-09	2.23249e-07
% CD4+ CD28- cells	cg10575261	ZNF454	153	0.457598	2.73545e-09	2.23782e-07
% CD4+ CD28- cells	cg05533124	AQP4;AQP4	153	0.457564	2.74366e-09	2.24182e-07
% CD4+ CD28- cells	cg19095568	DNAJC17;C15orf62	153	0.457484	2.76347e-09	2.25527e-07
% CD4+ CD28- cells	cg27510832		153	0.45744	2.77425e-09	2.25861e-07
% CD4+ CD28- cells	cg14407437	FABP3	153	0.45744	2.77425e-09	2.25861e-07
% CD4+ CD28- cells	cg03891590	C10orf140	153	0.45741	2.78174e-09	2.26198e-07
% CD4+ CD28- cells	cg12317456	MMP2	153	0.45735	2.79678e-09	2.27147e-07
% CD4+ CD28- cells	cg21573200		153	0.45732	2.80433e-09	2.27487e-07
% CD4+ CD28- cells	cg00437985	CRYM	153	0.45728	2.81442e-09	2.28032e-07
% CD4+ CD28- cells	cg19796273	MYO10	153	0.457243	2.82371e-09	2.2851e-07
% CD4+ CD28- cells	cg26452868		153	0.457189	2.83727e-09	2.29195e-07
% CD4+ CD28- cells	cg18252964	SH3PXD2B	153	-0.457182	2.83897e-09	2.29195e-07
% CD4+ CD28- cells	cg00183186	HTR1B	153	0.457042	2.87488e-09	2.31817e-07
% CD4+ CD28- cells	cg14688905	SLC11A2	153	0.457015	2.88177e-09	2.32095e-07
% CD4+ CD28- cells	cg08122140	EGLN3	153	0.456968	2.89386e-09	2.32791e-07
% CD4+ CD28- cells	cg05015306	ZNF878	153	0.456891	2.91384e-09	2.34119e-07
% CD4+ CD28- cells	cg07013955	IFT140;TMEM204	153	0.456797	2.93834e-09	2.35807e-07
% CD4+ CD28- cells	cg17954152	PROX1	153	0.456663	2.97368e-09	2.3836e-07
% CD4+ CD28- cells	cg21529405	CBLN2	153	0.456519	3.01213e-09	2.41155e-07
% CD4+ CD28- cells	cg09037813	LRRFIP1;LRRFIP1;LRRFIP1;LRRFIP1;LRRFIP1	153	0.456506	3.01573e-09	2.41158e-07
% CD4+ CD28- cells	cg27063372	NHLRC4	153	0.456432	3.03561e-09	2.4246e-07
% CD4+ CD28- cells	cg16314639	C8orf56;BAALC;BAALC	153	0.456395	3.0456e-09	2.4297e-07
% CD4+ CD28- cells	cg22895305	ZNF148	153	0.456345	3.05927e-09	2.43773e-07
% CD4+ CD28- cells	cg16065021		153	0.456291	3.07392e-09	2.44651e-07
% CD4+ CD28- cells	cg03388786	LYN;LYN	153	0.456268	3.08035e-09	2.44805e-07
% CD4+ CD28- cells	cg17677490		153	0.456258	3.08311e-09	2.44805e-07
% CD4+ CD28- cells	cg13843613	FAM5B	153	0.456238	3.08863e-09	2.44956e-07
% CD4+ CD28- cells	cg24727311	C8orf48	153	0.456201	3.09879e-09	2.45473e-07
% CD4+ CD28- cells	cg00357532	NCKAP1;NCKAP1	153	0.45616	3.1099e-09	2.46002e-07
% CD4+ CD28- cells	cg26267340	NRG1	153	0.456144	3.11455e-09	2.46002e-07
% CD4+ CD28- cells	cg03041920	CLYBL	153	0.456137	3.11641e-09	2.46002e-07
% CD4+ CD28- cells	cg03260566	SLIT2	153	0.456103	3.12572e-09	2.46308e-07
% CD4+ CD28- cells	cg04248446		153	0.456097	3.12758e-09	2.46308e-07
% CD4+ CD28- cells	cg02433979		153	-0.45605	3.14067e-09	2.4705e-07
% CD4+ CD28- cells	cg05441854	KIAA0182;KIAA0182	153	0.456026	3.14723e-09	2.47279e-07
% CD4+ CD28- cells	cg15709235	ROBO1;ROBO1;ROBO1;ROBO1;ROBO1;ROBO1;ROBO1	153	0.455892	3.185e-09	2.49739e-07
% CD4+ CD28- cells	cg15109018		153	0.455889	3.18595e-09	2.49739e-07
% CD4+ CD28- cells	cg08754149	C10orf11	153	-0.455862	3.19355e-09	2.50044e-07
% CD4+ CD28- cells	cg08112616	MEG8	153	-0.455805	3.20977e-09	2.51023e-07
% CD4+ CD28- cells	cg01703896		153	0.455782	3.21648e-09	2.51256e-07
% CD4+ CD28- cells	cg05191076	EPHA5;EPHA5	153	0.455705	3.2386e-09	2.52692e-07
% CD4+ CD28- cells	cg04465078	NDE1;NDE1	153	0.455648	3.25504e-09	2.53682e-07
% CD4+ CD28- cells	cg08918709	TRIM31	153	-0.455598	3.26961e-09	2.54524e-07
% CD4+ CD28- cells	cg27328797		153	0.455534	3.28817e-09	2.55673e-07
% CD4+ CD28- cells	cg23497016	MEIS1	153	0.455487	3.3019e-09	2.56445e-07
% CD4+ CD28- cells	cg27403635	KCNN2;KCNN2	153	0.455457	3.31076e-09	2.56838e-07
% CD4+ CD28- cells	cg06383163	FAM135B	153	0.455407	3.32558e-09	2.57691e-07
% CD4+ CD28- cells	cg22108563	DOK3;DOK3;DOK3	153	0.455363	3.33847e-09	2.58393e-07
% CD4+ CD28- cells	cg13449257		153	-0.455189	3.39052e-09	2.62121e-07
% CD4+ CD28- cells	cg04075191	DPP10;DPP10;DPP10	153	0.455132	3.4077e-09	2.63149e-07
% CD4+ CD28- cells	cg09354556		153	0.455102	3.41684e-09	2.63552e-07
% CD4+ CD28- cells	cg01105256	SUOX;SUOX;SUOX	153	0.455065	3.42803e-09	2.64114e-07
% CD4+ CD28- cells	cg07654934	LXN;LXN;GFM1	153	0.454978	3.45463e-09	2.65794e-07
% CD4+ CD28- cells	cg13486600		153	-0.454968	3.45771e-09	2.65794e-07
% CD4+ CD28- cells	cg11687330	OPCML	153	0.454934	3.468e-09	2.66281e-07
% CD4+ CD28- cells	cg06177459		153	-0.454901	3.47832e-09	2.66306e-07
% CD4+ CD28- cells	cg13452923	C3orf43	153	-0.454887	3.48246e-09	2.66306e-07
% CD4+ CD28- cells	cg22772896		153	0.45487	3.48764e-09	2.66306e-07
% CD4+ CD28- cells	cg15731815	RNF207	153	0.454857	3.49178e-09	2.66306e-07
% CD4+ CD28- cells	cg18315960		153	0.454857	3.49178e-09	2.66306e-07
% CD4+ CD28- cells	cg06154060	TM9SF3	153	0.454847	3.4949e-09	2.66306e-07
% CD4+ CD28- cells	cg04652496	RCAN2	153	-0.454844	3.49594e-09	2.66306e-07
% CD4+ CD28- cells	cg23196831	COL14A1;COL14A1	153	0.454783	3.51468e-09	2.67432e-07
% CD4+ CD28- cells	cg04110105	CCR2;CCR2;CCR2;CCR2	153	0.45473	3.53142e-09	2.68403e-07
% CD4+ CD28- cells	cg23708361	CNTNAP2	153	0.454676	3.54824e-09	2.69378e-07
% CD4+ CD28- cells	cg02778243		153	-0.454539	3.5917e-09	2.72371e-07
% CD4+ CD28- cells	cg02000328	MYH11;MYH11;MYH11;MYH11	153	-0.454505	3.60237e-09	2.72874e-07
% CD4+ CD28- cells	cg04301104		153	0.454378	3.64322e-09	2.75658e-07
% CD4+ CD28- cells	cg26186727	NETO1;NETO1	153	0.454234	3.68998e-09	2.78884e-07
% CD4+ CD28- cells	cg11413039	PUS3;DDX25	153	0.45422	3.69436e-09	2.78902e-07
% CD4+ CD28- cells	cg06960784	ESRRG;ESRRG;ESRRG;ESRRG;ESRRG	153	0.454107	3.73178e-09	2.81266e-07
% CD4+ CD28- cells	cg06268694	CELSR1	153	0.4541	3.734e-09	2.81266e-07
% CD4+ CD28- cells	cg21245277	ZNF804A;ZNF804A	153	0.454076	3.74175e-09	2.81535e-07
% CD4+ CD28- cells	cg24787755	HHEX	153	0.454053	3.74952e-09	2.81806e-07
% CD4+ CD28- cells	cg07028533	CNTNAP2	153	0.454003	3.76623e-09	2.82746e-07
% CD4+ CD28- cells	cg18301891	DIO3;MIR1247	153	0.453952	3.783e-09	2.8369e-07
% CD4+ CD28- cells	cg10132208	ZSCAN1	153	0.453922	3.7931e-09	2.84132e-07
% CD4+ CD28- cells	cg16896079	PDZRN4	153	0.453905	3.79872e-09	2.84238e-07
% CD4+ CD28- cells	cg15302350	LRP5	153	-0.453748	3.85196e-09	2.87902e-07
% CD4+ CD28- cells	cg06875985	RGS16	153	-0.453668	3.87943e-09	2.89485e-07
% CD4+ CD28- cells	cg08336641	L3MBTL4	153	0.453661	3.88172e-09	2.89485e-07
% CD4+ CD28- cells	cg12246510	ODZ4	153	0.453607	3.90015e-09	2.90315e-07
% CD4+ CD28- cells	cg25377865		153	-0.453584	3.90823e-09	2.90315e-07
% CD4+ CD28- cells	cg16553500	COL16A1	153	0.453574	3.91171e-09	2.90315e-07
% CD4+ CD28- cells	cg02100373	PITX1	153	0.45356	3.91634e-09	2.90315e-07
% CD4+ CD28- cells	cg20744943	CTXN3;CTXN3;CTXN3	153	-0.453557	3.9175e-09	2.90315e-07
% CD4+ CD28- cells	cg05323436	LAMB2	153	0.453554	3.91866e-09	2.90315e-07
% CD4+ CD28- cells	cg07489890	NLGN1	153	0.453403	3.97117e-09	2.93734e-07
% CD4+ CD28- cells	cg20276377	C3orf26;FILIP1L;MIR548G;FILIP1L;FILIP1L;FILIP1L	153	0.453396	3.97352e-09	2.93734e-07
% CD4+ CD28- cells	cg14703605	TRPA1	153	0.453202	4.04223e-09	2.98487e-07
% CD4+ CD28- cells	cg21187352	GRM7;GRM7	153	0.453168	4.0542e-09	2.99044e-07
% CD4+ CD28- cells	cg04514249	FREM3	153	0.452971	4.12548e-09	3.03969e-07
% CD4+ CD28- cells	cg20380768	MEST	153	-0.452927	4.14135e-09	3.04805e-07
% CD4+ CD28- cells	cg14270292	EYA4;EYA4;EYA4;EYA4;EYA4;EYA4	153	0.45277	4.19921e-09	3.0842e-07
% CD4+ CD28- cells	cg07755390	SLC12A8	153	0.452763	4.20168e-09	3.0842e-07
% CD4+ CD28- cells	cg04044720		153	0.452756	4.20417e-09	3.0842e-07
% CD4+ CD28- cells	cg11723801	NES	153	0.452703	4.22406e-09	3.09299e-07
% CD4+ CD28- cells	cg00663972	SOX1	153	0.452699	4.22531e-09	3.09299e-07
% CD4+ CD28- cells	cg21816330	RAB34;RAB34;RAB34;RAB34;RAB34;RAB34;RAB34;RAB34;RAB34	153	0.452619	4.25533e-09	3.11159e-07
% CD4+ CD28- cells	cg14669379	ADORA3	153	0.452565	4.27546e-09	3.12292e-07
% CD4+ CD28- cells	cg02911509	PARVG;PARVG	153	0.452508	4.29695e-09	3.13493e-07
% CD4+ CD28- cells	cg15057581	SIRPA;SIRPA;SIRPA;SIRPA	153	0.452492	4.30329e-09	3.13493e-07
% CD4+ CD28- cells	cg25557432	MACROD2	153	0.452485	4.30583e-09	3.13493e-07
% CD4+ CD28- cells	cg24109612	ID4	153	0.452471	4.31091e-09	3.13524e-07
% CD4+ CD28- cells	cg13382516	SGMS1	153	-0.452455	4.31727e-09	3.13649e-07
% CD4+ CD28- cells	cg02722657	RAPGEFL1;RAPGEFL1	153	0.452404	4.3364e-09	3.147e-07
% CD4+ CD28- cells	cg13272701	MAL2	153	0.452364	4.35177e-09	3.15476e-07
% CD4+ CD28- cells	cg07622996	FAM84A	153	0.452311	4.37234e-09	3.16415e-07
% CD4+ CD28- cells	cg00956964	SLMO1;SLMO1	153	0.452301	4.3762e-09	3.16415e-07
% CD4+ CD28- cells	cg17733100	C1orf106	153	0.452294	4.37878e-09	3.16415e-07
% CD4+ CD28- cells	cg03237648	SFMBT2	153	0.45227	4.38782e-09	3.16729e-07
% CD4+ CD28- cells	cg27638126	MEOX2	153	0.452123	4.44507e-09	3.20518e-07
% CD4+ CD28- cells	cg03382121	DAXX;DAXX;DAXX;DAXX	153	0.4521	4.45424e-09	3.20837e-07
% CD4+ CD28- cells	cg24719005	EFEMP1;EFEMP1;EFEMP1	153	0.452086	4.45949e-09	3.20873e-07
% CD4+ CD28- cells	cg11323198	CDH8	153	0.451965	4.50701e-09	3.23946e-07
% CD4+ CD28- cells	cg23018092	MEGF10	153	0.451935	4.51896e-09	3.24248e-07
% CD4+ CD28- cells	cg05134945		153	0.451929	4.52162e-09	3.24248e-07
% CD4+ CD28- cells	cg00830621	RPS15A;RPS15A	153	-0.451919	4.52562e-09	3.24248e-07
% CD4+ CD28- cells	cg25604883	AK5;AK5	153	0.451885	4.53896e-09	3.24859e-07
% CD4+ CD28- cells	cg09059319		153	0.451821	4.5644e-09	3.26334e-07
% CD4+ CD28- cells	cg19965221	TJP1;TJP1;TJP1;TJP1	153	0.451788	4.57785e-09	3.26949e-07
% CD4+ CD28- cells	cg11958644	RAPGEF6;RAPGEF6;RAPGEF6;RAPGEF6;RAPGEF6;RAPGEF6	153	0.451711	4.60893e-09	3.28821e-07
% CD4+ CD28- cells	cg05769169	EGLN3	153	0.451533	4.68132e-09	3.33633e-07
% CD4+ CD28- cells	cg20578258		153	-0.45152	4.68683e-09	3.33673e-07
% CD4+ CD28- cells	cg23730181		153	0.451423	4.72694e-09	3.35551e-07
% CD4+ CD28- cells	cg22092811	C3orf26;FILIP1L;MIR548G;FILIP1L;FILIP1L	153	0.451419	4.72833e-09	3.35551e-07
% CD4+ CD28- cells	cg07017114	HLA-H	153	0.451409	4.7325e-09	3.35551e-07
% CD4+ CD28- cells	cg20460771	PTAFR;PTAFR	153	-0.451406	4.73389e-09	3.35551e-07
% CD4+ CD28- cells	cg23944804	BTBD3	153	0.451396	4.73807e-09	3.35551e-07
% CD4+ CD28- cells	cg11648730	FLJ42709;FLJ42709;FLJ42709	153	0.451382	4.74364e-09	3.35594e-07
% CD4+ CD28- cells	cg26872137	UNC5D	153	0.451346	4.75899e-09	3.36327e-07
% CD4+ CD28- cells	cg04250991		153	0.451165	4.83507e-09	3.41346e-07
% CD4+ CD28- cells	cg20927661	SOX11;SOX11	153	0.451104	4.86069e-09	3.42539e-07
% CD4+ CD28- cells	cg17579667	LRRC4C;LRRC4C	153	0.451101	4.86211e-09	3.42539e-07
% CD4+ CD28- cells	cg22030890	RAB32	153	0.451054	4.88213e-09	3.43591e-07
% CD4+ CD28- cells	cg01851450	RAB32	153	0.45094	4.93109e-09	3.46675e-07
% CD4+ CD28- cells	cg03209854	ADAMTS16	153	0.450793	4.99514e-09	3.50812e-07
% CD4+ CD28- cells	cg13790603	THRB;THRB;THRB	153	0.450773	5.00394e-09	3.51065e-07
% CD4+ CD28- cells	cg16659899		153	-0.450739	5.01863e-09	3.5173e-07
% CD4+ CD28- cells	cg08263071	EPHA7	153	0.450702	5.03484e-09	3.51922e-07
% CD4+ CD28- cells	cg09714778		153	0.450702	5.03484e-09	3.51922e-07
% CD4+ CD28- cells	cg21848524		153	0.450689	5.04075e-09	3.51922e-07
% CD4+ CD28- cells	cg21916108	ZFPM2	153	0.450686	5.04223e-09	3.51922e-07
% CD4+ CD28- cells	cg08632810	EIF2C2;EIF2C2	153	0.450655	5.05555e-09	3.52487e-07
% CD4+ CD28- cells	cg03610826		153	-0.450625	5.0689e-09	3.53054e-07
% CD4+ CD28- cells	cg19656282	TLX2	153	0.450578	5.08974e-09	3.5414e-07
% CD4+ CD28- cells	cg02683307		153	-0.450552	5.10169e-09	3.5424e-07
% CD4+ CD28- cells	cg03878133	FIGN	153	0.450552	5.10169e-09	3.5424e-07
% CD4+ CD28- cells	cg22981158	DACT3	153	-0.450458	5.14371e-09	3.56791e-07
% CD4+ CD28- cells	cg01915516	TP73	153	0.450421	5.16031e-09	3.57575e-07
% CD4+ CD28- cells	cg02936931		153	-0.450371	5.18303e-09	3.58519e-07
% CD4+ CD28- cells	cg04869854	ATPGD1;ATPGD1	153	0.450367	5.18455e-09	3.58519e-07
% CD4+ CD28- cells	cg21169203	DIXDC1;DIXDC1	153	0.450287	5.22111e-09	3.60677e-07
% CD4+ CD28- cells	cg19092096	ALX3	153	0.450257	5.23489e-09	3.61259e-07
% CD4+ CD28- cells	cg26715952	KHDRBS2	153	0.450213	5.25484e-09	3.62266e-07
% CD4+ CD28- cells	cg00804628	NXPH2	153	0.450193	5.26408e-09	3.62533e-07
% CD4+ CD28- cells	cg15415452		153	0.450123	5.29653e-09	3.64396e-07
% CD4+ CD28- cells	cg04764012	CSDAP1	153	0.450099	5.30739e-09	3.64771e-07
% CD4+ CD28- cells	cg03129384	FAM196A;DOCK1	153	0.450059	5.32606e-09	3.65681e-07
% CD4+ CD28- cells	cg07203423	TLX2	153	0.450032	5.33854e-09	3.66166e-07
% CD4+ CD28- cells	cg15449956	ZFPM2	153	0.450005	5.35105e-09	3.66651e-07
% CD4+ CD28- cells	cg11097541		153	0.449912	5.39505e-09	3.69291e-07
% CD4+ CD28- cells	cg06760467		153	-0.449875	5.41243e-09	3.70105e-07
% CD4+ CD28- cells	cg22546168	VENTX	153	0.449851	5.42351e-09	3.70488e-07
% CD4+ CD28- cells	cg11715474		153	-0.449794	5.45053e-09	3.71958e-07
% CD4+ CD28- cells	cg12700074	AKAP7;AKAP7;AKAP7	153	0.449737	5.47768e-09	3.73274e-07
% CD4+ CD28- cells	cg07780095	ALX1	153	0.449731	5.48089e-09	3.73274e-07
% CD4+ CD28- cells	cg11617147	ATXN7L1;ATXN7L1	153	0.449684	5.50336e-09	3.74426e-07
% CD4+ CD28- cells	cg18136932	C5orf49;C5orf49	153	0.449664	5.51301e-09	3.74706e-07
% CD4+ CD28- cells	cg20634442		153	0.449643	5.52269e-09	3.74986e-07
% CD4+ CD28- cells	cg27604416	VEPH1;VEPH1;PTX3;VEPH1	153	0.449607	5.54046e-09	3.75814e-07
% CD4+ CD28- cells	cg01186595	CHORDC1;CHORDC1	153	-0.449583	5.5518e-09	3.76206e-07
% CD4+ CD28- cells	cg01610605	A2BP1;A2BP1;A2BP1;A2BP1	153	0.449553	5.56642e-09	3.76818e-07
% CD4+ CD28- cells	cg07857792	KCNN1	153	0.449097	5.79181e-09	3.91683e-07
[truncated: 2,002 more rows]
