# Supplementary material for: Immunosenescence-Related Transcriptomic and Immunologic Changes in Older Individuals Following Influenza Vaccination
Source: Front Immunol. 2016 Nov 2;7:450. doi: 10.3389/fimmu.2016.00450 (PMC5089977; doi:10.3389/fimmu.2016.00450)
Supplement: Supplementary file 2 [file Table_2.XLSX]

## Sheet: Sheet1
Immunosenescence Marker	Gene Name(s)	N	Correlation	p-value	q-value
CD4/CD8 T cell ratio	hsa-miR-146b-5p	52	0.500896	0.000155557	0.0459856
CD4/CD8 T cell ratio	hsa-miR-92a-3p	52	0.489456	0.000231025	0.0459856
CD4/CD8 T cell ratio	hsa-miR-342-5p	52	0.47776	0.000341304	0.0459856
CD4/CD8 T cell ratio	hsa-miR-33a-3p	52	-0.447622	0.000876938	0.0886156
CD4+ T cells, % CD28-	hsa-miR-196a-5p	52	0.59737	2.93666e-06	0.0011566
CD4+ T cells, % CD28-	hsa-miR-100-5p	52	-0.514642	9.4911e-05	0.0130588
CD4+ T cells, % CD28-	hsa-miR-26b-5p	52	0.513361	9.94711e-05	0.0130588
CD4+ T cells, % CD28-	hsa-miR-9-5p	52	0.503543	0.000141671	0.0139492
CD4+ T cells, % CD28-	hsa-miR-27a-3p	52	0.495006	0.000191027	0.0150471
CD4+ T cells, % CD28-	hsa-miR-199b-5p	52	-0.473747	0.000388957	0.0241688
CD4+ T cells, % CD28-	hsa-miR-146b-3p	52	-0.468454	0.000461023	0.0241688
CD4+ T cells, % CD28-	hsa-miR-10b-5p	52	0.463673	0.00053627	0.0241688
CD4+ T cells, % CD28-	hsa-miR-7-5p	52	0.462734	0.000552293	0.0241688
CD4+ T cells, % CD28-	hsa-miR-95	52	0.44378	0.000983034	0.0358322
CD8+ T cells, % CD28-	hsa-miR-335-3p	52	-0.525911	6.2289e-05	0.0250009
CD8+ T cells, % CD28-	hsa-miR-335-5p	52	-0.502689	0.000146022	0.0250009
CD8+ T cells, % CD28-	hsa-miR-196a-5p	52	0.500726	0.000156494	0.0250009
CD8+ T cells, % CD28-	hsa-miR-125b-5p	52	-0.481175	0.000304988	0.0365428
CD8+ T cells, % CD28-	hsa-miR-7-5p	52	0.466405	0.000492017	0.0395143
CD8+ T cells, % CD28-	hsa-miR-22-5p	52	0.466234	0.000494683	0.0395143
CD8+ T cells, % CD28-	hsa-miR-9-5p	52	0.450696	0.000799596	0.0547458
TERT	hsa-miR-193b-3p	52	0.484739	0.000270863	0.100945
TREC	hsa-miR-125b-5p	53	0.576359	6.29225e-06	0.00303661
TREC	hsa-miR-335-5p	53	0.513466	8.4272e-05	0.0203346
TREC	hsa-miR-197-3p	53	-0.490405	0.000193218	0.031082
TREC	hsa-miR-1306-3p	53	-0.465409	0.000445479	0.0537465
TREC	hsa-miR-501-3p	53	-0.445009	0.00084154	0.0812247
