# Supplementary material for: Immunosenescence-Related Transcriptomic and Immunologic Changes in Older Individuals Following Influenza Vaccination
Source: Front Immunol. 2016 Nov 2;7:450. doi: 10.3389/fimmu.2016.00450 (PMC5089977; doi:10.3389/fimmu.2016.00450)
Supplement: Supplementary file 4 [file Table_4.XLSX]

## Sheet: Sheet1
Immunosenescence Marker	Gene Name(s)	N	Correlation	p-value	q-value
TREC	CACHD1	155	0.628774	1.954e-18	2.05036e-14
TREC	REG4	155	0.496254	5.1532e-11	3.48905e-08
TREC	CD248	155	0.482657	2.01903e-10	7.04646e-08
TREC	NRCAM	155	0.468612	7.78042e-10	2.26709e-07
TREC	ACCN2	155	0.460667	1.62506e-09	4.62542e-07
TREC	NBEA	155	0.459568	1.79673e-09	6.19717e-07
TREC	SFRP5	155	0.436234	1.39562e-08	3.28318e-06
TREC	LRRN3	155	0.4167	6.91976e-08	7.99468e-06
TREC	C16orf45	155	-0.396697	3.21954e-07	2.26021e-05
TREC	AEBP1	155	0.393065	4.21129e-07	2.75497e-05
TREC	SHANK1	155	0.383981	8.12911e-07	4.2474e-05
TREC	CA6	155	0.377589	1.27625e-06	5.37544e-05
TREC	MYB	155	0.376429	1.38379e-06	5.56276e-05
TREC	SNX24	155	-0.365729	2.87449e-06	8.4614e-05
TREC	HDHD1	155	0.365532	2.91279e-06	8.54138e-05
TREC	EFNA1	155	0.358185	4.7389e-06	0.000116658
TREC	CYP2J2	155	0.357561	4.93599e-06	0.000117752
TREC	UTS2	155	-0.356079	5.43625e-06	0.000126179
TREC	SPINK2	155	0.356002	5.46343e-06	0.000127167
TREC	STK39	155	-0.355347	5.7007e-06	0.000129031
TREC	C9orf103	155	-0.353627	6.37055e-06	0.000139842
TREC	MFSD10	155	-0.352475	6.86067e-06	0.00015231
TREC	AMN	155	0.350869	7.60322e-06	0.000163037
TREC	ATXN1	155	-0.348133	9.0465e-06	0.000182602
TREC	LOC641518	155	0.346095	1.02862e-05	0.000200036
TREC	SMARCA1	155	0.343515	1.20863e-05	0.000227986
TREC	EIF2S3	155	0.343155	1.23601e-05	0.000229873
TREC	ARMCX2	155	0.341654	1.35657e-05	0.000245216
TREC	NPAS2	155	0.341302	1.38639e-05	0.000248754
TREC	FLNB	155	0.340765	1.43309e-05	0.000254778
TREC	PLEKHA3	155	-0.337178	1.7854e-05	0.000293762
TREC	IDS	155	-0.334942	2.04476e-05	0.000313801
TREC	FLT1	155	0.333754	2.19663e-05	0.000329864
TREC	MXRA8	155	0.332887	2.31405e-05	0.000348712
TREC	SPEG	155	0.331332	2.53981e-05	0.000370325
TREC	GCLM	155	-0.33129	2.54605e-05	0.000373368
TREC	C3orf64	155	-0.330665	2.64272e-05	0.000384807
TREC	MMP28	155	0.328782	2.95521e-05	0.000409995
TREC	EVC2	155	-0.326921	3.29787e-05	0.000446346
TREC	PHGDH	155	0.324503	3.79921e-05	0.000494998
TREC	FAM76A	155	-0.324252	3.85519e-05	0.00049628
TREC	ROBO1	155	0.324203	3.86623e-05	0.000497048
TREC	MLLT4	155	-0.322278	4.32281e-05	0.000547419
TREC	BZW2	155	0.319355	5.1143e-05	0.000605241
TREC	PTK7	155	0.316236	6.10793e-05	0.000681083
TREC	RASGEF1A	155	-0.31339	7.16968e-05	0.000755478
TREC	MEST	155	0.313273	7.21677e-05	0.000756692
TREC	XKRX	155	0.313146	7.26809e-05	0.000757447
TREC	TTC24	155	0.313077	7.29629e-05	0.000759708
TREC	ENPP2	155	0.312389	7.58252e-05	0.000780522
TREC	FCGBP	155	0.309999	8.65998e-05	0.000883528
TREC	DPPA4	155	0.309415	8.9443e-05	0.000901529
TREC	LOC100507218	155	0.308757	9.27483e-05	0.00091609
TREC	LGR6	155	-0.302077	0.00013344	0.00119613
TREC	CYB561	155	-0.301512	0.000137553	0.00122682
TREC	ERCC6L	155	0.30085	0.000142526	0.00128133
TREC	GRIK5	155	0.297804	0.000167635	0.0014364
TREC	PDZD4	155	-0.297756	0.00016806	0.00144007
TREC	CCDC115	155	-0.297187	0.000173205	0.00147467
TREC	CHM	155	0.296483	0.000179756	0.00151748
TREC	PDK1	155	0.295805	0.000186289	0.00154505
TREC	NCRNA00152	155	-0.295132	0.000192996	0.00159213
TREC	FSIP1	155	-0.293535	0.000209812	0.00175744
TREC	SLC14A1	155	-0.293476	0.000210461	0.00175931
TREC	ZFX	155	0.292674	0.000219433	0.00182767
TREC	UBA1	155	0.290365	0.000247307	0.00198386
TREC	LRP5	155	0.290104	0.000250654	0.0020251
TREC	TMX4	155	-0.290056	0.000251267	0.00203161
TREC	SH3RF3	155	0.289783	0.000254823	0.00204634
TREC	PTGDR	155	-0.289777	0.000254902	0.00205089
TREC	CR2	155	0.288631	0.000270356	0.00212218
TREC	FBXL17	155	-0.288253	0.000275641	0.00216924
TREC	CCDC141	155	0.287642	0.000284382	0.00221742
TREC	HSPG2	155	0.287152	0.000291579	0.0022409
TREC	CYTH3	155	-0.286294	0.000304585	0.00228293
TREC	CDCA7L	155	0.284694	0.000330284	0.00241951
TREC	CNKSR2	155	0.284501	0.000333515	0.00244672
TREC	MYO6	155	-0.283954	0.000342837	0.00248794
TREC	SSBP4	155	-0.281702	0.000383822	0.00271277
TREC	NADKD1	155	-0.28108	0.000395923	0.00279565
TREC	CHST10	155	-0.280998	0.000397528	0.0027976
TREC	YPEL1	155	-0.280131	0.000415051	0.00290052
TREC	KIF21A	155	-0.279562	0.000426929	0.00313981
TREC	PSIMCT-1	155	0.279171	0.000435275	0.00335184
TREC	SSTR3	155	0.278688	0.000445786	0.00350743
TREC	TXNRD3	155	0.278449	0.000451076	0.00360761
TREC	KLC3	155	0.277066	0.00048284	0.00402487
TREC	AURKC	155	-0.276761	0.000490109	0.00418491
TREC	FBLN2	155	0.275514	0.000520919	0.0046034
TREC	CNN3	155	0.275239	0.00052797	0.00467929
TREC	COX6B1	155	0.273753	0.000567493	0.00526608
TREC	SMAD5	155	-0.27344	0.000576163	0.00534219
TREC	ZNF80	155	-0.273273	0.000580844	0.00536492
TREC	LDOC1L	155	-0.273187	0.000583253	0.00540408
TREC	PPP1R2P9	155	0.272746	0.00059583	0.00581831
TREC	GPRC5B	155	0.272739	0.000596027	0.00583003
TREC	TIMD4	155	0.272603	0.000599948	0.00588334
TREC	ACSF3	155	0.272285	0.000609224	0.00612115
TREC	C1D	155	-0.272221	0.000611091	0.0062305
TREC	CABLES2	155	-0.270838	0.000653087	0.00734098
TREC	FAM53B	155	-0.270815	0.000653814	0.00737715
TREC	ZFYVE28	155	-0.269866	0.000684188	0.00798643
TREC	TMSB4Y	155	-0.268268	0.000738264	0.00883003
TREC	LOC389906	155	0.266797	0.000791509	0.00990593
TREC	C17orf76	155	-0.266665	0.000796464	0.00998591
TREC	CD99	155	-0.26642	0.000805707	0.0101025
TREC	C1orf174	155	-0.266255	0.000811991	0.0103583
TREC	EIF1AX	155	0.265276	0.000850246	0.012542
TREC	LGR4	155	0.26485	0.000867413	0.0138328
TREC	PYCR1	155	0.264773	0.000870544	0.0140266
TREC	SYT11	155	-0.264628	0.000876462	0.0141377
TREC	UBXN10	155	-0.264543	0.000879954	0.0142279
TREC	RIPK1	155	-0.2629	0.000950057	0.0247121
TREC	PHLDB2	155	-0.262875	0.000951169	0.0248443
TREC	TAF4B	155	0.262778	0.000955428	0.0261824
TREC	SLC10A3	155	-0.26248	0.000968749	0.0322664
TREC	DACT1	155	0.262154	0.000983518	0.0343091
TERT	DHX30	156	0.507984	1.29688e-11	8.61672e-09
TERT	MARK4	156	-0.50447	1.88695e-11	1.74135e-08
TERT	TARBP1	156	0.498933	3.37755e-11	2.71386e-08
TERT	EDC4	156	0.476923	3.09125e-10	7.53019e-08
TERT	PRMT7	156	0.47494	3.7451e-10	1.00471e-07
TERT	PDE7A	156	0.47175	5.08605e-10	1.50386e-07
TERT	NUP205	156	0.471201	5.35944e-10	1.55106e-07
TERT	NUP160	156	0.469716	6.17207e-10	1.62408e-07
TERT	TMEM9B	156	-0.469441	6.33534e-10	1.62726e-07
TERT	MTR	156	0.46691	8.04396e-10	2.43036e-07
TERT	CUL9	156	0.465948	8.80433e-10	3.19172e-07
TERT	SLC7A6	156	0.458713	1.72052e-09	6.06421e-07
TERT	CTNNBIP1	156	-0.457035	2.00525e-09	6.65751e-07
TERT	NUP98	156	0.456597	2.08682e-09	8.01113e-07
TERT	EXOSC2	156	0.455064	2.39806e-09	8.42176e-07
TERT	SFI1	156	0.45371	2.70971e-09	8.61398e-07
TERT	TIMD4	156	0.448003	4.50927e-09	1.0045e-06
TERT	METAP1D	156	0.445939	5.4089e-09	1.38568e-06
TERT	TRIM28	156	0.445644	5.55061e-09	1.39649e-06
TERT	LMO7	156	0.44478	5.98738e-09	1.51613e-06
TERT	SAFB	156	0.44454	6.11444e-09	1.51613e-06
TERT	ACIN1	156	0.444455	6.15981e-09	1.51613e-06
TERT	DGKA	156	0.444092	6.35867e-09	1.51613e-06
TERT	ABCB6	156	0.443865	6.4856e-09	1.51613e-06
TERT	SETD6	156	0.443736	6.55889e-09	1.51613e-06
TERT	CCT2	156	0.438409	1.03961e-08	2.14298e-06
TERT	GALNT1	156	-0.436735	1.1996e-08	2.93686e-06
TERT	PINK1	156	-0.434342	1.4699e-08	3.31609e-06
TERT	ALDH3B2	156	-0.434311	1.47378e-08	3.32134e-06
TERT	AMN	156	0.432451	1.7242e-08	3.6993e-06
TERT	ATF7IP2	156	0.431459	1.87386e-08	3.72193e-06
TERT	TRMT11	156	0.430775	1.98427e-08	3.89868e-06
TERT	SNRNP70	156	0.430058	2.10687e-08	3.95255e-06
TERT	GCN1L1	156	0.428849	2.33002e-08	4.00896e-06
TERT	RHPN1	156	0.428523	2.39385e-08	4.16308e-06
TERT	GNL3	156	0.427644	2.57487e-08	4.29026e-06
TERT	RAN	156	0.427469	2.61239e-08	4.54904e-06
TERT	MAPKBP1	156	0.42736	2.63614e-08	4.6014e-06
TERT	GPC2	156	0.426589	2.80952e-08	4.97058e-06
TERT	TNFRSF25	156	0.425204	3.14871e-08	4.97058e-06
TERT	EIF4A2	156	0.423551	3.60545e-08	4.97058e-06
TERT	GPRASP1	156	0.422763	3.845e-08	5.15779e-06
TERT	KIAA1967	156	0.422557	3.91009e-08	5.15779e-06
TERT	STL	156	-0.422375	3.9684e-08	5.15779e-06
TERT	CAPS	156	0.422162	4.0375e-08	5.15779e-06
TERT	PDK1	156	0.421836	4.14612e-08	5.15779e-06
TERT	NOP56	156	0.421717	4.18651e-08	5.15779e-06
TERT	DHX38	156	0.421653	4.20814e-08	5.15779e-06
TERT	SEMA4D	156	0.421634	4.2146e-08	5.15779e-06
TERT	ACER1	156	0.42057	4.59436e-08	5.36992e-06
TERT	EIF2B5	156	0.420219	4.72636e-08	5.36992e-06
TERT	RASGRP2	156	0.420202	4.73314e-08	5.46357e-06
TERT	ZFYVE27	156	0.419873	4.8606e-08	5.6524e-06
TERT	PPP1R3E	156	0.419815	4.88315e-08	6.27525e-06
TERT	RBM5	156	0.419236	5.11675e-08	6.39203e-06
TERT	CMTM3	156	-0.419106	5.17065e-08	6.56282e-06
TERT	CXXC1	156	0.41894	5.24023e-08	6.58203e-06
TERT	FAM184A	156	0.418598	5.38616e-08	6.85776e-06
TERT	RLTPR	156	0.418574	5.39684e-08	6.90329e-06
TERT	SMCHD1	156	0.418502	5.42822e-08	6.99305e-06
TERT	MCM7	156	0.418465	5.44435e-08	7.00722e-06
TERT	INADL	156	0.417599	5.836e-08	7.20756e-06
TERT	FOXP4	156	-0.417585	5.84263e-08	7.20756e-06
TERT	NAA16	156	0.417066	6.09065e-08	7.30299e-06
TERT	PTCD3	156	0.41705	6.0981e-08	7.32488e-06
TERT	KIAA0020	156	0.416979	6.13289e-08	7.32488e-06
TERT	FAM176B	156	-0.416575	6.33438e-08	7.631e-06
TERT	TAF1D	156	0.415963	6.65112e-08	7.99468e-06
TERT	EPN1	156	-0.414465	7.49261e-08	8.12263e-06
TERT	PLOD3	156	-0.4141	7.7127e-08	8.46579e-06
TERT	ZC3H8	156	0.413375	8.16798e-08	8.64227e-06
TERT	NOL6	156	0.413362	8.17666e-08	8.65155e-06
TERT	USP19	156	0.41315	8.31449e-08	8.71992e-06
TERT	MGEA5	156	0.412209	8.95471e-08	9.23466e-06
TERT	RAB5C	156	-0.411915	9.16427e-08	9.36891e-06
TERT	GAS5	156	0.41139	9.55045e-08	9.42005e-06
TERT	PRPF38B	156	0.41132	9.60356e-08	9.70803e-06
TERT	DDX56	156	0.410909	9.91828e-08	9.70886e-06
TERT	SCAMP4	156	-0.410661	1.01129e-07	1.01128e-05
TERT	NOL9	156	0.410626	1.01401e-07	1.02603e-05
TERT	ARL8A	156	-0.409944	1.0696e-07	1.06335e-05
TERT	C1orf35	156	0.409667	1.09298e-07	1.10294e-05
TERT	PHF1	156	0.408328	1.2132e-07	1.12427e-05
TERT	RXRB	156	0.407866	1.25755e-07	1.13393e-05
TERT	USP47	156	0.407529	1.29085e-07	1.16666e-05
TERT	SLC39A6	156	-0.406374	1.41162e-07	1.29739e-05
TERT	FBXO38	156	0.406249	1.42528e-07	1.30099e-05
TERT	CHD2	156	0.406236	1.42667e-07	1.30691e-05
TERT	PEPD	156	-0.40602	1.45076e-07	1.33829e-05
TERT	ATP6AP1	156	-0.404953	1.57495e-07	1.36485e-05
TERT	ASNA1	156	-0.404144	1.676e-07	1.50539e-05
TERT	UBR5	156	0.403429	1.77026e-07	1.53167e-05
TERT	SRSF10	156	0.403395	1.77496e-07	1.54019e-05
TERT	TNFSF13	156	-0.403037	1.82422e-07	1.54019e-05
TERT	LEF1	156	0.402381	1.91788e-07	1.63732e-05
TERT	ANGEL2	156	0.401904	1.98881e-07	1.70081e-05
TERT	NOP58	156	0.401304	2.08162e-07	1.70081e-05
TERT	LCORL	156	-0.401186	2.10038e-07	1.72126e-05
TERT	DDX31	156	0.401011	2.12857e-07	1.7321e-05
TERT	HIP1R	156	0.400847	2.15513e-07	1.7528e-05
TERT	PLCG1	156	0.400104	2.28004e-07	1.78892e-05
TERT	NFRKB	156	0.400047	2.28993e-07	1.80314e-05
TERT	NOP14	156	0.399881	2.31881e-07	1.82896e-05
TERT	CHTOP	156	0.398595	2.55519e-07	1.87432e-05
TERT	FASTK	156	0.398451	2.58292e-07	1.88958e-05
TERT	MAP3K4	156	0.397563	2.76126e-07	2.0188e-05
TERT	SNORA44	156	0.397099	2.85905e-07	2.05838e-05
TERT	LTBP3	156	0.397083	2.86248e-07	2.16114e-05
TERT	FANCD2	156	0.396519	2.98603e-07	2.1976e-05
TERT	CDC42BPG	156	0.396335	3.02736e-07	2.19797e-05
TERT	PCM1	156	0.395825	3.14491e-07	2.22003e-05
TERT	NAT10	156	0.395243	3.28445e-07	2.32346e-05
TERT	METTL1	156	0.395	3.34425e-07	2.34384e-05
TERT	SNAPC2	156	-0.394874	3.37574e-07	2.41377e-05
TERT	POLRMT	156	0.394839	3.38459e-07	2.41764e-05
TERT	WDR27	156	0.394477	3.47683e-07	2.44916e-05
TERT	JAK3	156	0.394027	3.59503e-07	2.45968e-05
TERT	RIC3	156	0.393297	3.79482e-07	2.5463e-05
TERT	ANO10	156	-0.393258	3.80584e-07	2.57133e-05
TERT	EFHD2	156	-0.393201	3.82206e-07	2.57133e-05
TERT	ZRANB2	156	0.393174	3.8295e-07	2.58904e-05
TERT	FAM73B	156	0.392801	3.93673e-07	2.58914e-05
TERT	ALS2CL	156	0.392511	4.02182e-07	2.66647e-05
TERT	NOL7	156	0.392191	4.11798e-07	2.70894e-05
TERT	ZNF692	156	0.392143	4.13273e-07	2.74052e-05
TERT	RAPGEF6	156	0.392044	4.16275e-07	2.74957e-05
TERT	STAMBPL1	156	0.391179	4.43659e-07	2.78806e-05
TERT	ILF3	156	0.39079	4.56527e-07	2.83051e-05
TERT	ILKAP	156	0.390702	4.59482e-07	2.83055e-05
TERT	CBY1	156	0.389932	4.8616e-07	2.83932e-05
TERT	NEURL4	156	0.389493	5.02025e-07	2.90307e-05
TERT	ANKRD26	156	0.389355	5.07092e-07	2.90533e-05
TERT	FUT4	156	-0.389154	5.14577e-07	2.90533e-05
TERT	FAM109A	156	-0.388847	5.26234e-07	2.97533e-05
TERT	ITPK1	156	-0.388797	5.28185e-07	2.97533e-05
TERT	ANKZF1	156	0.388637	5.34385e-07	2.97991e-05
TERT	CFL1	156	-0.388384	5.44325e-07	3.1737e-05
TERT	PRDM15	156	0.388121	5.54838e-07	3.19205e-05
TERT	IQCE	156	-0.387923	5.62894e-07	3.21913e-05
TERT	HARS2	156	0.387398	5.84759e-07	3.3527e-05
TERT	SRD5A1	156	-0.38704	6.00136e-07	3.37602e-05
TERT	SZT2	156	0.386828	6.09427e-07	3.39885e-05
TERT	E4F1	156	0.386214	6.37155e-07	3.44934e-05
TERT	TRMU	156	0.386136	6.40727e-07	3.46695e-05
TERT	ZNF638	156	0.385884	6.52536e-07	3.52606e-05
TERT	LUC7L2	156	0.38585	6.54125e-07	3.52606e-05
TERT	OBSCN	156	0.385128	6.89081e-07	3.75575e-05
TERT	PDXDC2P	156	0.384761	7.0754e-07	4.00161e-05
TERT	CCAR1	156	0.384632	7.14121e-07	4.07793e-05
TERT	CHMP7	156	0.384613	7.1509e-07	4.09055e-05
TERT	CACNA1I	156	0.384378	7.27271e-07	4.15946e-05
TERT	PPP4R1	156	-0.384263	7.33328e-07	4.1823e-05
TERT	GAL3ST4	156	0.383972	7.48802e-07	4.19607e-05
TERT	MEF2BNB	156	-0.38382	7.57035e-07	4.19607e-05
TERT	GALC	156	-0.383737	7.61551e-07	4.20899e-05
TERT	PIP5K1C	156	-0.383515	7.73774e-07	4.20899e-05
TERT	RHOA	156	-0.383248	7.88697e-07	4.23849e-05
TERT	MCM3AP	156	0.383147	7.9445e-07	4.2474e-05
TERT	LOC100507424	156	0.382973	8.04383e-07	4.2474e-05
TERT	MLL4	156	0.38237	8.39779e-07	4.2474e-05
TERT	TMEM63A	156	0.381691	8.81456e-07	4.35606e-05
TERT	FAM127B	156	-0.381561	8.89679e-07	4.41686e-05
TERT	TOM1L2	156	0.381393	9.00347e-07	4.42342e-05
TERT	ORC2	156	0.381081	9.20583e-07	4.42342e-05
TERT	RAB3GAP2	156	0.381042	9.23086e-07	4.43664e-05
TERT	ARHGEF18	156	0.381018	9.24697e-07	4.47561e-05
TERT	PGAM1	156	-0.380538	9.56779e-07	4.64425e-05
TERT	PLIN3	156	-0.380276	9.74667e-07	4.65166e-05
TERT	PAN2	156	0.38	9.93911e-07	4.68848e-05
TERT	CDK5RAP2	156	0.379956	9.97058e-07	4.68848e-05
TERT	GSDMB	156	0.379929	9.98973e-07	4.68848e-05
TERT	IQCC	156	0.379751	1.01161e-06	4.72325e-05
TERT	SLC29A1	156	-0.379389	1.03788e-06	4.72325e-05
TERT	CA6	156	0.379182	1.05318e-06	4.76452e-05
TERT	RCAN1	156	-0.378908	1.07371e-06	4.83987e-05
TERT	NFX1	156	0.378894	1.0748e-06	4.85372e-05
TERT	ATR	156	0.378826	1.07998e-06	4.95395e-05
TERT	LDB1	156	0.37856	1.10041e-06	5.1195e-05
TERT	C16orf57	156	-0.378196	1.12895e-06	5.2063e-05
TERT	NUMA1	156	0.377961	1.14782e-06	5.25988e-05
TERT	STARD5	156	0.37744	1.19066e-06	5.34654e-05
TERT	BCAP29	156	-0.377369	1.19659e-06	5.34654e-05
TERT	PSEN2	156	-0.376576	1.26504e-06	5.36316e-05
TERT	LPIN1	156	0.376474	1.27411e-06	5.37544e-05
TERT	MSTO2P	156	0.376126	1.30546e-06	5.37544e-05
TERT	NUDT19	156	-0.376005	1.31658e-06	5.38978e-05
TERT	SLC2A13	156	-0.375735	1.34163e-06	5.39822e-05
TERT	ANKS3	156	0.375459	1.36775e-06	5.39822e-05
TERT	SRD5A1P1	156	-0.375411	1.37232e-06	5.43707e-05
TERT	MBOAT7	156	-0.375188	1.39386e-06	5.56441e-05
TERT	SLC25A24	156	-0.375116	1.40087e-06	5.59861e-05
TERT	WDR59	156	0.374915	1.4206e-06	5.68025e-05
TERT	SNRNP40	156	0.374858	1.42627e-06	5.71165e-05
TERT	RRP9	156	0.374747	1.43728e-06	5.75029e-05
TERT	HAUS5	156	0.374736	1.43843e-06	5.75029e-05
TERT	RAD23B	156	-0.374522	1.45993e-06	5.75029e-05
TERT	AKAP1	156	0.374507	1.46149e-06	5.75029e-05
TERT	C19orf6	156	0.374506	1.46158e-06	5.75029e-05
TERT	JAZF1	156	-0.374496	1.46261e-06	5.79375e-05
TERT	MMS19	156	0.373952	1.51893e-06	5.8964e-05
TERT	ZAK	156	-0.373613	1.55515e-06	5.92437e-05
TERT	PRPF3	156	0.373578	1.55888e-06	5.94437e-05
TERT	SLC2A8	156	-0.373568	1.55994e-06	6.01149e-05
TERT	EGLN2	156	0.37348	1.56951e-06	6.02132e-05
TERT	C19orf44	156	0.373409	1.57726e-06	6.05136e-05
TERT	EML5	156	0.373363	1.58233e-06	6.05708e-05
TERT	GLIPR1	156	-0.373343	1.58446e-06	6.05708e-05
TERT	TMEM120A	156	-0.37323	1.59687e-06	6.06936e-05
TERT	CETN2	156	-0.373035	1.61864e-06	6.06936e-05
TERT	ANKK1	156	0.372899	1.63397e-06	6.07466e-05
TERT	G6PC3	156	-0.372753	1.65049e-06	6.08464e-05
TERT	YTHDC2	156	0.372584	1.66996e-06	6.08464e-05
TERT	MITF	156	-0.372324	1.70022e-06	6.08464e-05
TERT	C6orf48	156	0.372111	1.72534e-06	6.0921e-05
TERT	CYTH1	156	0.372018	1.73646e-06	6.14227e-05
TERT	HERC1	156	0.372	1.73866e-06	6.17496e-05
TERT	NUP88	156	0.371794	1.76354e-06	6.21687e-05
TERT	ANAPC2	156	0.371712	1.77352e-06	6.23604e-05
TERT	ELMO3	156	0.371644	1.78179e-06	6.2998e-05
TERT	TOR2A	156	-0.371619	1.78487e-06	6.39719e-05
TERT	RGL4	156	0.371352	1.81804e-06	6.43031e-05
TERT	CHMP4B	156	-0.371343	1.81912e-06	6.43031e-05
TERT	LOC643988	156	-0.371315	1.82263e-06	6.43031e-05
TERT	DNAJB2	156	0.370859	1.88069e-06	6.62434e-05
TERT	RABEP2	156	0.37083	1.88438e-06	6.64932e-05
TERT	DCAF8	156	0.370724	1.89817e-06	6.6693e-05
TERT	COTL1	156	-0.370535	1.92296e-06	6.70255e-05
TERT	ASXL1	156	0.370298	1.95452e-06	6.76184e-05
TERT	SRSF11	156	0.370032	1.99042e-06	6.86977e-05
TERT	ANO9	156	0.36998	1.99758e-06	6.9122e-05
TERT	SP140L	156	0.3696	2.05023e-06	6.93167e-05
TERT	RINT1	156	0.369564	2.05527e-06	6.93167e-05
TERT	RTTN	156	0.36946	2.07e-06	6.97747e-05
TERT	DDX27	156	0.369303	2.09222e-06	7.00746e-05
TERT	PIN1P1	156	-0.368685	2.18247e-06	7.05994e-05
TERT	NAA60	156	-0.368684	2.18261e-06	7.07793e-05
TERT	FLJ36644	156	-0.368668	2.18503e-06	7.09441e-05
TERT	TNK1	156	0.368526	2.20629e-06	7.09441e-05
TERT	RNF26	156	-0.368439	2.21934e-06	7.11207e-05
TERT	ABHD8	156	-0.368333	2.23544e-06	7.11207e-05
TERT	BIVM-ERCC5	156	0.368318	2.2378e-06	7.11207e-05
TERT	MSRA	156	-0.36831	2.23893e-06	7.11207e-05
TERT	TUBGCP6	156	0.36822	2.25276e-06	7.11823e-05
TERT	PPIG	156	0.368175	2.25965e-06	7.14353e-05
TERT	RAD52	156	0.367996	2.28728e-06	7.26873e-05
TERT	PRPF39	156	0.367985	2.28901e-06	7.30821e-05
TERT	HAVCR1	156	0.367964	2.2923e-06	7.30821e-05
TERT	NKIRAS2	156	-0.367788	2.31985e-06	7.30821e-05
TERT	CPD	156	-0.367767	2.32322e-06	7.30821e-05
TERT	LIMK2	156	0.367691	2.33521e-06	7.3121e-05
TERT	CYB5R3	156	-0.367679	2.3372e-06	7.33823e-05
TERT	UTP18	156	0.367636	2.34405e-06	7.45648e-05
TERT	DIAPH2	156	-0.367538	2.35963e-06	7.45648e-05
TERT	APBB1	156	0.367441	2.37529e-06	7.47094e-05
TERT	BTBD7	156	-0.3674	2.38185e-06	7.47094e-05
TERT	C3orf21	156	-0.367335	2.39242e-06	7.48401e-05
TERT	PFDN5	156	0.367235	2.40866e-06	7.48401e-05
TERT	HNRNPH1	156	0.367163	2.42057e-06	7.49654e-05
TERT	LOC100507218	156	0.36706	2.43745e-06	7.54274e-05
TERT	REPS2	156	-0.367036	2.44149e-06	7.60841e-05
TERT	STK40	156	-0.367032	2.44212e-06	7.64993e-05
TERT	UBTD1	156	-0.367	2.4474e-06	7.64993e-05
TERT	FNBP4	156	0.366467	2.53741e-06	7.73021e-05
TERT	GNAI2	156	-0.366445	2.54125e-06	7.73021e-05
TERT	ZC3H11A	156	0.366025	2.61452e-06	7.89163e-05
TERT	CEP192	156	0.366024	2.61458e-06	7.89663e-05
TERT	GRAP	156	0.365887	2.63892e-06	8.0514e-05
TERT	ITGB2	156	-0.36567	2.6779e-06	8.08887e-05
TERT	CASP8	156	0.365495	2.70971e-06	8.18269e-05
TERT	TMEM167B	156	-0.365474	2.71367e-06	8.18269e-05
TERT	CHD8	156	0.365454	2.7173e-06	8.27303e-05
TERT	COG7	156	0.365429	2.72187e-06	8.27303e-05
TERT	OPN3	156	-0.365415	2.72435e-06	8.27303e-05
TERT	GNPTG	156	-0.365404	2.72642e-06	8.27303e-05
TERT	C17orf58	156	-0.365215	2.76139e-06	8.30953e-05
TERT	REEP3	156	-0.365164	2.77091e-06	8.30953e-05
TERT	ZNF550	156	0.36511	2.7811e-06	8.30953e-05
TERT	BSG	156	-0.365078	2.78713e-06	8.30953e-05
TERT	TNXB	156	0.364763	2.84671e-06	8.30953e-05
TERT	DKC1	156	0.36464	2.87047e-06	8.44004e-05
TERT	SORD	156	-0.36437	2.92309e-06	8.54138e-05
TERT	CHP	156	-0.364293	2.93828e-06	8.54138e-05
TERT	BMPR2	156	-0.364138	2.96892e-06	8.55746e-05
TERT	AGPAT2	156	-0.364099	2.9767e-06	8.59523e-05
TERT	GLTP	156	-0.36397	3.00266e-06	8.59523e-05
TERT	SNX33	156	-0.363912	3.01448e-06	8.59523e-05
TERT	SUPT6H	156	0.363843	3.02848e-06	8.62949e-05
TERT	LRRC33	156	-0.363797	3.03783e-06	8.69563e-05
TERT	CTC1	156	0.363772	3.04288e-06	8.70162e-05
TERT	QKI	156	-0.363702	3.05716e-06	8.77776e-05
TERT	FAN1	156	0.363528	3.09296e-06	8.80969e-05
TERT	TAF1C	156	0.363398	3.12011e-06	8.95812e-05
TERT	MYBBP1A	156	0.363144	3.17371e-06	8.96708e-05
TERT	RBM34	156	0.362641	3.2822e-06	9.07498e-05
TERT	FAM102A	156	0.362618	3.28721e-06	9.0789e-05
TERT	PLA2G15	156	-0.362589	3.29364e-06	9.08517e-05
TERT	ZNF337	156	0.362519	3.30922e-06	9.0862e-05
TERT	RALB	156	-0.362043	3.41595e-06	9.0862e-05
TERT	PLOD1	156	-0.361936	3.44034e-06	9.10314e-05
TERT	ZBTB17	156	0.361856	3.45883e-06	9.11818e-05
TERT	BUD13	156	0.361815	3.46823e-06	9.15813e-05
TERT	KIAA1731	156	0.361393	3.56723e-06	9.33514e-05
TERT	UHRF2	156	0.361155	3.6242e-06	9.35097e-05
TERT	ITPR3	156	0.361041	3.65167e-06	9.40025e-05
TERT	PCTP	156	-0.361027	3.65506e-06	9.5568e-05
TERT	PGM3	156	0.360865	3.69464e-06	9.5568e-05
TERT	SH2D3A	156	0.360708	3.73343e-06	9.66063e-05
TERT	PRKACA	156	-0.360702	3.73477e-06	9.66063e-05
TERT	NOM1	156	0.360615	3.75637e-06	9.66063e-05
TERT	GHDC	156	-0.360592	3.76212e-06	9.7054e-05
TERT	ABCA5	156	0.360405	3.80908e-06	9.7054e-05
TERT	TRABD	156	0.360287	3.83905e-06	9.73169e-05
TERT	ACTN4	156	-0.360274	3.8425e-06	9.73964e-05
TERT	CTBS	156	-0.36005	3.90002e-06	9.73964e-05
TERT	HOOK1	156	0.360036	3.90355e-06	9.73964e-05
TERT	SCNN1D	156	0.360022	3.90719e-06	9.73964e-05
TERT	PPWD1	156	0.360008	3.91072e-06	9.75403e-05
TERT	DOCK10	156	0.359997	3.9136e-06	9.85703e-05
TERT	CCDC6	156	-0.359883	3.94327e-06	9.87156e-05
TERT	NSUN2	156	0.359429	4.06344e-06	9.98205e-05
TERT	MUL1	156	-0.359133	4.14384e-06	0.000100026
TERT	ZMAT1	156	0.359093	4.15473e-06	0.000100988
TERT	ISYNA1	156	0.358983	4.18513e-06	0.000102231
TERT	ARL5A	156	-0.35897	4.18864e-06	0.000102521
TERT	TMPPE	156	-0.358882	4.21294e-06	0.000102711
TERT	CD99L2	156	-0.358694	4.26565e-06	0.000102984
TERT	CDK5	156	-0.358685	4.26805e-06	0.00010374
TERT	ABCF3	156	0.358481	4.32589e-06	0.00010374
TERT	PGM1	156	-0.358461	4.33154e-06	0.00010374
TERT	ZCCHC24	156	-0.358292	4.37999e-06	0.000105269
TERT	PIGX	156	-0.358287	4.38165e-06	0.000107792
TERT	NFATC2IP	156	0.358048	4.45119e-06	0.000109493
TERT	LOC400236	156	-0.358029	4.45652e-06	0.000110924
TERT	C8orf83	156	-0.357956	4.47822e-06	0.00011112
TERT	ZNF767	156	0.357946	4.48115e-06	0.000111134
TERT	UBAP2L	156	0.357689	4.55744e-06	0.000112318
TERT	TRPC1	156	0.357541	4.60203e-06	0.000113034
TERT	ZNF83	156	0.357456	4.62775e-06	0.00011361
TERT	CTIF	156	-0.357441	4.63228e-06	0.000113781
TERT	METTL19	156	0.357268	4.68514e-06	0.000116006
TERT	NFKB1	156	0.357056	4.75093e-06	0.000116658
TERT	MSL3	156	0.35673	4.85336e-06	0.000116658
TERT	SLC24A6	156	0.35672	4.85672e-06	0.000116772
TERT	ARL2-SNX15	156	-0.356475	4.93524e-06	0.000117752
TERT	MSN	156	-0.356453	4.94211e-06	0.000119006
TERT	ZNF282	156	-0.356376	4.96725e-06	0.000119791
TERT	AP3S1	156	-0.356375	4.9676e-06	0.000120034
TERT	KRIT1	156	0.356297	4.9931e-06	0.000120034
TERT	SGSM3	156	0.356192	5.02748e-06	0.000120055
TERT	SNHG12	156	0.356059	5.07124e-06	0.000120087
TERT	CATSPER1	156	-0.356057	5.0718e-06	0.000120087
TERT	FAM127A	156	-0.356045	5.07601e-06	0.000120107
TERT	ADAT2	156	0.356037	5.07871e-06	0.00012063
TERT	ZNF397	156	0.356002	5.09017e-06	0.00012063
TERT	ANXA4	156	-0.355922	5.1169e-06	0.000122798
TERT	TMED7-TICAM2	156	-0.355639	5.21249e-06	0.000122825
TERT	ATXN1	156	-0.355532	5.24881e-06	0.000123221
TERT	MED17	156	0.355442	5.27975e-06	0.000123467
TERT	ATP6AP2	156	-0.355277	5.33676e-06	0.000124583
TERT	CROCCP2	156	0.355264	5.34144e-06	0.000124668
TERT	TMEM127	156	-0.355263	5.34162e-06	0.000125399
TERT	TPI1	156	-0.35523	5.3534e-06	0.000125399
TERT	YTHDC1	156	0.355196	5.36522e-06	0.000125717
TERT	TNPO2	156	0.355012	5.42983e-06	0.000125717
TERT	FTSJD2	156	0.355005	5.43237e-06	0.000125717
TERT	SUN1	156	0.354962	5.44771e-06	0.000126179
TERT	CEP290	156	0.354931	5.45854e-06	0.00012663
TERT	PDSS2	156	-0.354566	5.58964e-06	0.000128414
TERT	NUP188	156	0.354469	5.62523e-06	0.00012844
TERT	GALE	156	-0.35417	5.7355e-06	0.000129529
TERT	ANKMY1	156	0.354113	5.75676e-06	0.000130807
TERT	IMPA2	156	-0.353898	5.83766e-06	0.000132656
TERT	GIGYF1	156	0.353886	5.84213e-06	0.000133994
TERT	NASP	156	0.353798	5.87567e-06	0.000133994
TERT	TPR	156	0.353669	5.92505e-06	0.000133994
TERT	SPOPL	156	-0.353668	5.92555e-06	0.000133994
TERT	VSIG10L	156	-0.353662	5.92757e-06	0.000135381
TERT	PDCD4	156	0.353567	5.96421e-06	0.000135383
TERT	NOL8	156	0.353526	5.98031e-06	0.000135383
TERT	MEGF6	156	0.353418	6.02203e-06	0.000137098
TERT	PRKACG	156	-0.353055	6.16547e-06	0.000137497
TERT	TCN2	156	-0.353042	6.17073e-06	0.000137497
TERT	NRM	156	-0.352977	6.19666e-06	0.000138529
TERT	TBC1D4	156	0.352941	6.211e-06	0.000139791
TERT	NOP2	156	0.352888	6.23229e-06	0.000139791
TERT	ELF4	156	-0.352839	6.25212e-06	0.000139791
TERT	ADCK5	156	0.352814	6.26211e-06	0.000139842
TERT	SIRT2	156	-0.352384	6.43854e-06	0.00014045
TERT	TPP2	156	0.352362	6.44769e-06	0.000140808
TERT	C19orf71	156	0.352325	6.46306e-06	0.000141301
TERT	DDX55	156	0.352318	6.46609e-06	0.000142814
TERT	NOXA1	156	0.352024	6.59016e-06	0.000143466
TERT	DCAF15	156	0.352	6.60022e-06	0.00014437
TERT	WDR48	156	0.351918	6.63495e-06	0.000145393
TERT	PIGS	156	-0.351789	6.69045e-06	0.000146179
TERT	PRPF4B	156	0.351778	6.69546e-06	0.000148502
TERT	ACAD11	156	0.351744	6.71005e-06	0.000151129
TERT	BRD9	156	0.351736	6.71363e-06	0.000151561
TERT	RBM25	156	0.35171	6.72464e-06	0.000151563
TERT	PCNT	156	0.351376	6.87085e-06	0.000152645
TERT	ARHGEF1	156	0.351281	6.91277e-06	0.000154518
TERT	CLK4	156	0.351174	6.96053e-06	0.000154518
TERT	PABPC1L	156	0.351173	6.9611e-06	0.000155546
TERT	TBRG4	156	0.351102	6.99277e-06	0.000155984
TERT	SLC9A3	156	0.351035	7.02334e-06	0.000156522
TERT	RAPH1	156	-0.350877	7.09495e-06	0.000157054
TERT	HS6ST1	156	-0.350648	7.19994e-06	0.000158184
TERT	FHL3	156	-0.350357	7.33557e-06	0.000161182
TERT	STX6	156	-0.350318	7.35391e-06	0.000162661
TERT	RANGAP1	156	0.350272	7.3754e-06	0.000162661
TERT	OGT	156	0.350267	7.37803e-06	0.000162661
TERT	LOC100506801	156	0.350151	7.43288e-06	0.000162841
TERT	CHCHD7	156	0.349533	7.73304e-06	0.000163084
TERT	NUCB1	156	-0.349329	7.83423e-06	0.000163119
TERT	ALDH3B1	156	-0.349301	7.84818e-06	0.000163371
TERT	TICAM2	156	-0.349294	7.85175e-06	0.000163923
TERT	LAMTOR2	156	-0.349197	7.90089e-06	0.000166067
TERT	NRN1L	156	0.348926	8.03853e-06	0.000167799
TERT	PGCP	156	-0.348756	8.12596e-06	0.000168517
TERT	C9orf174	156	0.348742	8.13365e-06	0.000171004
TERT	OXNAD1	156	0.348612	8.20113e-06	0.000172248
TERT	SPEG	156	0.348518	8.2504e-06	0.00017264
TERT	LSM12	156	-0.34837	8.32839e-06	0.000173731
TERT	DLST	156	0.348123	8.4603e-06	0.000176312
TERT	MSTO1	156	0.347955	8.55146e-06	0.000176632
TERT	EXT2	156	-0.347955	8.5515e-06	0.000176634
TERT	TRAF5	156	0.347816	8.62743e-06	0.000176634
TERT	NEMF	156	0.347778	8.64816e-06	0.000177251
TERT	ATM	156	0.347756	8.66012e-06	0.000177464
TERT	PPP1R3D	156	-0.347704	8.68878e-06	0.000180448
TERT	FAM159A	156	0.347516	8.79306e-06	0.000181311
TERT	HS1BP3	156	-0.3475	8.80246e-06	0.000181416
TERT	RRN3P1	156	0.347131	9.01088e-06	0.000181656
TERT	LAMP1	156	-0.347124	9.01461e-06	0.000182496
TERT	YLPM1	156	0.347074	9.04361e-06	0.000182496
TERT	C16orf58	156	0.347049	9.05776e-06	0.000182602
TERT	LZTS2	156	0.346989	9.09251e-06	0.000182969
TERT	RFC1	156	0.346973	9.10174e-06	0.000183552
TERT	C10orf57	156	-0.346934	9.12398e-06	0.000183552
TERT	UTP20	156	0.34681	9.19566e-06	0.000184357
TERT	ZBTB40	156	0.346794	9.20551e-06	0.000184447
TERT	USP20	156	0.346476	9.39217e-06	0.000187934
TERT	RBM47	156	-0.346386	9.44589e-06	0.000187934
TERT	ARID4B	156	0.346193	9.56216e-06	0.000188594
TERT	RHOT2	156	0.346192	9.56269e-06	0.000188594
TERT	MTMR9LP	156	0.346106	9.61496e-06	0.000188755
TERT	GOLGA2B	156	0.346059	9.64309e-06	0.000190436
TERT	CCDC141	156	0.345874	9.75701e-06	0.000191776
TERT	BCKDK	156	-0.345806	9.79898e-06	0.000191776
TERT	MCF2L	156	0.345798	9.80355e-06	0.000191776
TERT	C15orf39	156	-0.345786	9.81119e-06	0.000191859
TERT	RHOG	156	-0.345685	9.87358e-06	0.000191875
TERT	SDHAP1	156	0.345657	9.89095e-06	0.000193317
TERT	PSENEN	156	-0.345488	9.9975e-06	0.000194751
TERT	TAF4B	156	0.345409	1.0047e-05	0.000195753
TERT	PPAN	156	0.345291	1.01221e-05	0.00019606
TERT	PRCP	156	-0.34524	1.0155e-05	0.00019857
TERT	C9orf96	156	0.345202	1.01793e-05	0.00019857
TERT	SUPT5H	156	0.345094	1.02485e-05	0.000200036
TERT	ZNF589	156	0.344991	1.03154e-05	0.000200036
TERT	C7orf47	156	0.344964	1.03329e-05	0.000200036
TERT	LOC155060	156	0.344773	1.04574e-05	0.000203182
TERT	NUP107	156	0.34473	1.04861e-05	0.000205015
TERT	C2orf89	156	0.344598	1.05736e-05	0.000207547
TERT	MFSD4	156	0.344447	1.06742e-05	0.000207547
TERT	KNTC1	156	0.344339	1.07469e-05	0.000207547
TERT	CENPV	156	0.344157	1.08704e-05	0.000207547
TERT	TP53BP1	156	0.344118	1.0897e-05	0.000207547
TERT	SLC4A5	156	0.344113	1.09003e-05	0.000208075
TERT	GNG10	156	-0.344111	1.09017e-05	0.000208075
TERT	EXTL3	156	-0.344055	1.094e-05	0.000209075
TERT	UXT	156	0.344049	1.09441e-05	0.000209075
TERT	CD1B	156	-0.343851	1.10808e-05	0.000209075
TERT	FAM108C1	156	-0.343795	1.11202e-05	0.000209856
TERT	ADAMTS13	156	0.343762	1.11433e-05	0.000209856
TERT	ANXA2P1	156	-0.34375	1.11513e-05	0.000210106
TERT	FGD3	156	0.34368	1.12003e-05	0.000210106
TERT	TAF1	156	0.343512	1.13189e-05	0.000210266
TERT	ACACB	156	0.343417	1.13865e-05	0.000210702
TERT	EEF2K	156	0.343358	1.14285e-05	0.000211206
TERT	INPP5E	156	0.343336	1.14443e-05	0.000212075
TERT	GGT7	156	0.343183	1.15543e-05	0.000212079
TERT	SH3BGRL	156	-0.342959	1.17173e-05	0.000212502
TERT	DGKD	156	0.342944	1.17286e-05	0.00021498
TERT	GPR162	156	-0.342939	1.17321e-05	0.00021498
TERT	EDEM1	156	0.342859	1.17908e-05	0.000216792
TERT	AGTRAP	156	-0.342839	1.1806e-05	0.000218553
TERT	RRP1	156	0.342835	1.1809e-05	0.000219713
TERT	SMYD4	156	0.342797	1.18368e-05	0.000221013
TERT	FAM131B	156	-0.3427	1.19089e-05	0.000227718
TERT	IL11RA	156	0.34257	1.20055e-05	0.000227718
TERT	PGK2	156	-0.342367	1.21588e-05	0.000227986
TERT	LOC100129196	156	0.342321	1.2194e-05	0.000229166
TERT	KDM5C	156	0.3423	1.22096e-05	0.000229166
TERT	C15orf34	156	-0.342076	1.23813e-05	0.000232419
TERT	MYCBP	156	-0.342006	1.24357e-05	0.000233031
TERT	RAC1	156	-0.341897	1.25206e-05	0.00023554
TERT	NACC1	156	-0.341886	1.25293e-05	0.000235742
TERT	DPY19L1	156	-0.341767	1.26223e-05	0.000236737
TERT	HSD17B11	156	-0.341695	1.26788e-05	0.000238487
TERT	ASNS	156	0.341449	1.28743e-05	0.000239824
TERT	CCNL2	156	0.341383	1.29273e-05	0.000240567
TERT	HLTF	156	0.341057	1.31919e-05	0.000242247
TERT	BRD1	156	0.341025	1.32183e-05	0.000242653
TERT	TAX1BP3	156	-0.340919	1.33055e-05	0.000242653
TERT	FIBP	156	-0.340853	1.33595e-05	0.000242653
TERT	TMED7	156	-0.34085	1.33626e-05	0.000243326
TERT	PPM1K	156	0.340783	1.34184e-05	0.000245022
TERT	CEP68	156	0.340542	1.36201e-05	0.000245216
TERT	GALNT2	156	-0.340523	1.36365e-05	0.000245987
TERT	ABCA7	156	0.340384	1.37542e-05	0.000246885
TERT	RALGAPB	156	0.340307	1.38198e-05	0.000247236
TERT	NOP16	156	0.3402	1.39115e-05	0.00024912
TERT	SNX10	156	-0.340189	1.39217e-05	0.00025012
TERT	MAP3K12	156	0.340092	1.40052e-05	0.00025012
TERT	ZCCHC11	156	0.340071	1.40233e-05	0.000250583
TERT	ENGASE	156	0.339984	1.40994e-05	0.000250725
TERT	DROSHA	156	0.339966	1.41148e-05	0.000253208
TERT	SCP2	156	-0.339861	1.42064e-05	0.000253783
TERT	GDE1	156	-0.339725	1.4327e-05	0.000253891
TERT	LOC100499484	156	0.339641	1.44009e-05	0.000256612
TERT	CUX1	156	-0.339464	1.45593e-05	0.000257663
TERT	MAPK1	156	-0.339246	1.47566e-05	0.000259429
TERT	ADCY9	156	-0.339233	1.47689e-05	0.000259697
TERT	NAT9	156	0.339224	1.47773e-05	0.000259697
TERT	NKTR	156	0.339175	1.48218e-05	0.000259697
TERT	G6PD	156	-0.339125	1.48679e-05	0.000259697
TERT	CHN2	156	-0.339042	1.49437e-05	0.000259697
TERT	CTPS	156	0.33903	1.49549e-05	0.000259697
TERT	KIAA0748	156	0.338945	1.50338e-05	0.000259958
TERT	NUP133	156	0.338755	1.52108e-05	0.000259958
TERT	ERCC1	156	-0.338478	1.54724e-05	0.000260818
TERT	PHLDB3	156	0.338474	1.54764e-05	0.000260818
TERT	ASGR1	156	-0.338374	1.55718e-05	0.000261167
TERT	BCKDHA	156	-0.338252	1.56893e-05	0.000262397
TERT	XPC	156	0.338046	1.58888e-05	0.000265518
TERT	ALG3	156	-0.338045	1.58903e-05	0.000270236
TERT	MTRF1	156	0.337896	1.60358e-05	0.000271659
TERT	GUSBP11	156	0.33785	1.60813e-05	0.000271659
TERT	ERCC3	156	0.337774	1.61564e-05	0.000272751
TERT	RNF135	156	-0.337769	1.61618e-05	0.000272751
TERT	DDX51	156	0.337636	1.62941e-05	0.000272806
TERT	CNTRL	156	0.337387	1.65446e-05	0.000273652
TERT	IKBKAP	156	0.337324	1.66094e-05	0.000273784
TERT	TUBGCP5	156	0.337306	1.66276e-05	0.000273886
TERT	LOC642846	156	0.337246	1.66884e-05	0.000274096
TERT	ARSG	156	-0.337201	1.67345e-05	0.000274299
TERT	COX8A	156	-0.337175	1.67616e-05	0.000274299
TERT	NACC2	156	-0.337157	1.67803e-05	0.000274299
TERT	ENOX2	156	-0.33707	1.68696e-05	0.000274299
TERT	TPMT	156	-0.337021	1.69206e-05	0.000274299
TERT	TKT	156	-0.336719	1.72363e-05	0.000277224
TERT	THOC1	156	0.336611	1.73501e-05	0.000280526
TERT	D2HGDH	156	0.33654	1.74252e-05	0.000282021
TERT	PALLD	156	-0.336521	1.7446e-05	0.00028233
TERT	ATP5SL	156	-0.336407	1.75683e-05	0.00028233
TERT	CWC22	156	0.336387	1.75898e-05	0.000283251
TERT	GOLGA8B	156	0.336315	1.7667e-05	0.000283835
TERT	BMS1P4	156	0.336217	1.77731e-05	0.000286456
TERT	RTEL1	156	0.336204	1.77877e-05	0.000292426
TERT	C6orf97	156	-0.336175	1.78186e-05	0.000293762
TERT	SREBF1	156	0.336074	1.79287e-05	0.000293762
TERT	WRN	156	0.336037	1.79694e-05	0.000293762
TERT	TSR1	156	0.335829	1.81993e-05	0.000293762
TERT	VTI1B	156	-0.335629	1.8422e-05	0.000295659
TERT	KLHL3	156	0.335629	1.84228e-05	0.000296266
TERT	KCTD15	156	-0.335614	1.84391e-05	0.000296903
TERT	FCHSD1	156	0.33551	1.85561e-05	0.000296903
TERT	RANBP3	156	0.335485	1.8585e-05	0.000297555
TERT	CDK11A	156	0.335187	1.89246e-05	0.000297665
TERT	ATP6V1G2-DDX39B	156	0.335152	1.8965e-05	0.000298971
TERT	STX16	156	0.335138	1.8982e-05	0.000300584
TERT	PLA2G6	156	0.335102	1.90235e-05	0.000302203
TERT	AARS2	156	0.335072	1.90583e-05	0.000302296
TERT	POGZ	156	0.33492	1.92349e-05	0.000302461
TERT	SGSM2	156	0.33477	1.94113e-05	0.000303303
TERT	ZNF362	156	-0.334631	1.95757e-05	0.000305054
TERT	WDR73	156	0.334376	1.98808e-05	0.000309303
TERT	WDR52	156	0.334216	2.00756e-05	0.000312236
TERT	ZNF512B	156	0.334182	2.01161e-05	0.000312236
TERT	METTL4	156	0.334172	2.01292e-05	0.000312608
TERT	TTC18	156	0.334148	2.01579e-05	0.00031343
TERT	CLK3	156	0.33413	2.01804e-05	0.00031343
TERT	SAP25	156	0.333848	2.05275e-05	0.000313801
TERT	ZNF37BP	156	0.333816	2.05681e-05	0.000314686
TERT	WDR91	156	0.333639	2.07891e-05	0.000314819
TERT	OTUD3	156	0.333385	2.11113e-05	0.000320455
TERT	ANKHD1	156	0.333349	2.11575e-05	0.000320455
TERT	UQCRC1	156	-0.333299	2.12213e-05	0.000322076
TERT	RNF130	156	-0.333271	2.12568e-05	0.000323562
TERT	TXLNG	156	0.333257	2.12751e-05	0.000323653
TERT	NVL	156	0.333249	2.12859e-05	0.000323653
TERT	LOC100128573	156	0.333215	2.13293e-05	0.00032435
TERT	HDX	156	-0.333199	2.13497e-05	0.000324775
TERT	NIPBL	156	0.333184	2.13691e-05	0.000326586
TERT	FIG4	156	-0.333093	2.14868e-05	0.000327063
TERT	AP1G2	156	0.333013	2.1591e-05	0.000327063
TERT	DHX37	156	0.332972	2.16446e-05	0.000327063
TERT	UBE2R2	156	-0.332939	2.16881e-05	0.00032801
TERT	MTF2	156	0.332902	2.17368e-05	0.00032801
TERT	KLHL29	156	0.332894	2.17475e-05	0.00032801
TERT	IWS1	156	0.332869	2.17797e-05	0.000329498
TERT	PITPNM2	156	0.332753	2.19326e-05	0.000329864
TERT	ACO1	156	-0.332733	2.19598e-05	0.000329864
TERT	NSUN5P1	156	0.332693	2.20129e-05	0.000329897
TERT	PSMB4	156	0.332605	2.2129e-05	0.000330867
TERT	CTSO	156	-0.332604	2.21314e-05	0.000332699
TERT	FAM193B	156	0.332537	2.22209e-05	0.000336027
TERT	ERGIC1	156	-0.332441	2.23491e-05	0.000338038
TERT	PPPDE1	156	-0.332381	2.24308e-05	0.000338121
TERT	CHORDC1	156	0.332148	2.27473e-05	0.000342224
TERT	TMED10P1	156	-0.332134	2.27669e-05	0.000342771
TERT	ZNF182	156	0.332104	2.28077e-05	0.000343388
TERT	SCARB2	156	-0.33194	2.30338e-05	0.000344809
TERT	SHKBP1	156	-0.331691	2.33821e-05	0.000356158
TERT	RPAIN	156	0.331644	2.34484e-05	0.000357242
TERT	MYH3	156	0.331539	2.3597e-05	0.000357843
TERT	SULF2	156	-0.330976	2.44069e-05	0.00036048
TERT	ITGA6	156	0.330967	2.44204e-05	0.00036215
TERT	C3	156	-0.330829	2.46237e-05	0.000362932
TERT	ZMPSTE24	156	-0.330827	2.46261e-05	0.000362968
TERT	SPSB3	156	0.330752	2.47379e-05	0.000363444
TERT	RBMX	156	0.330659	2.48766e-05	0.00036755
TERT	ZNRD1	156	0.330566	2.50147e-05	0.000367879
TERT	GLT1D1	156	-0.330485	2.51365e-05	0.000368494
TERT	GBA	156	-0.330414	2.5243e-05	0.000369303
TERT	CTU2	156	0.330297	2.54203e-05	0.000373013
TERT	C9orf66	156	-0.330182	2.55963e-05	0.000373368
TERT	IARS	156	0.329916	2.60063e-05	0.00037378
TERT	TTC21B	156	0.329812	2.61694e-05	0.000376605
TERT	A2LD1	156	-0.329749	2.62675e-05	0.000378862
TERT	LOC646214	156	-0.329705	2.6337e-05	0.00037928
TERT	PHLDB1	156	0.329689	2.63619e-05	0.00038299
TERT	CAST	156	-0.329553	2.65767e-05	0.000388754
TERT	SMS	156	-0.329486	2.6683e-05	0.000389539
TERT	RSPH3	156	-0.329465	2.67169e-05	0.00038998
TERT	KLHDC2	156	0.329446	2.67472e-05	0.000390534
TERT	NUP85	156	0.329373	2.68634e-05	0.000392296
TERT	SF3B4	156	-0.329341	2.6915e-05	0.000392496
TERT	MIF4GD	156	-0.329304	2.69742e-05	0.000392651
TERT	RNF216	156	0.329178	2.71779e-05	0.000393584
TERT	MPST	156	-0.329115	2.72805e-05	0.000394295
TERT	ATAD3B	156	0.329112	2.72843e-05	0.000394295
TERT	NHSL1	156	-0.328972	2.75127e-05	0.00039555
TERT	LILRB1	156	-0.328887	2.76524e-05	0.000397759
TERT	SNHG8	156	0.328881	2.76633e-05	0.000399121
TERT	PBX4	156	0.32887	2.76802e-05	0.000399121
TERT	LOC100289019	156	0.328742	2.78932e-05	0.000403313
TERT	RPS6KL1	156	0.328691	2.79773e-05	0.000403313
TERT	KDELR1	156	-0.328581	2.81608e-05	0.000403659
TERT	ITGAM	156	-0.328569	2.81815e-05	0.000403659
TERT	CCDC78	156	0.328546	2.82194e-05	0.000404438
TERT	NOC3L	156	0.32833	2.85846e-05	0.000405461
TERT	GBE1	156	-0.328162	2.8871e-05	0.000405952
TERT	RPS27	156	0.328158	2.88773e-05	0.000406215
TERT	KDM1A	156	0.328012	2.91296e-05	0.000406827
TERT	LUC7L	156	0.327842	2.94247e-05	0.00040999
TERT	RPL41	156	0.327711	2.96541e-05	0.000409995
TERT	RYK	156	0.327658	2.97478e-05	0.000409995
TERT	SLC25A43	156	-0.32765	2.97613e-05	0.000409995
TERT	MARK3	156	0.327649	2.97633e-05	0.000411192
TERT	UPF1	156	0.327639	2.97817e-05	0.000412088
TERT	CYP2D7P1	156	0.327632	2.97943e-05	0.000412285
TERT	DHX9	156	0.32752	2.99928e-05	0.000417424
TERT	SRSF6	156	0.327491	3.00442e-05	0.000417424
TERT	EGFL8	156	0.327483	3.00583e-05	0.000417424
TERT	SCAPER	156	0.327342	3.03107e-05	0.000419469
TERT	TRAF7	156	-0.32733	3.03311e-05	0.00042007
TERT	RASA4P	156	0.327145	3.06649e-05	0.000427865
TERT	C7orf31	156	-0.32708	3.07837e-05	0.000427865
TERT	PRR22	156	0.326712	3.14613e-05	0.000428215
TERT	LPPR2	156	-0.326672	3.15343e-05	0.00042864
TERT	CUBN	156	0.326642	3.15908e-05	0.0004343
TERT	SNHG1	156	0.326592	3.16854e-05	0.000435346
TERT	OFD1	156	0.326567	3.17307e-05	0.000435371
TERT	CDK5RAP1	156	0.326462	3.19288e-05	0.000437103
TERT	ANXA2P3	156	-0.326449	3.19527e-05	0.000438733
TERT	DDX17	156	0.326368	3.21056e-05	0.000441233
TERT	TMEM194A	156	0.326263	3.23053e-05	0.00044317
TERT	ST3GAL4	156	-0.326201	3.2424e-05	0.00044317
TERT	URB1	156	0.326198	3.24295e-05	0.000444552
TERT	AKT1	156	-0.326197	3.24317e-05	0.000444552
TERT	GAPDH	156	-0.326185	3.24551e-05	0.000444957
TERT	ZNF804A	156	-0.326179	3.24663e-05	0.00044515
TERT	LIMK1	156	-0.326001	3.2809e-05	0.000445931
TERT	IMPAD1	156	-0.325987	3.28355e-05	0.000446072
TERT	NLRC5	156	0.325909	3.29878e-05	0.000446722
TERT	TRMT1	156	0.32589	3.30247e-05	0.000447482
TERT	MICU1	156	-0.325876	3.30523e-05	0.000448267
TERT	SPECC1	156	-0.32583	3.31412e-05	0.000448379
TERT	TBC1D16	156	-0.325625	3.35431e-05	0.000452959
TERT	GPBP1	156	0.32551	3.37708e-05	0.000453321
TERT	NCEH1	156	-0.325461	3.38701e-05	0.00045601
TERT	DONSON	156	0.325443	3.39054e-05	0.00045601
TERT	MUTYH	156	0.325346	3.40992e-05	0.000458785
TERT	CMAHP	156	0.325303	3.41844e-05	0.000458785
TERT	SUPT4H1	156	-0.325123	3.45496e-05	0.000458785
TERT	ZNF554	156	0.324833	3.51424e-05	0.000471516
TERT	EHMT1	156	0.324723	3.53709e-05	0.000471516
TERT	CISD3	156	-0.324604	3.56176e-05	0.000471516
TERT	RAB8A	156	-0.324572	3.56846e-05	0.000471516
TERT	CLTB	156	-0.324522	3.57886e-05	0.000471516
TERT	DDX42	156	0.324483	3.58713e-05	0.000473262
TERT	TRNP1	156	-0.324481	3.58755e-05	0.00047352
TERT	PRADC1	156	-0.32448	3.58784e-05	0.000474394
TERT	LRCH4	156	0.324446	3.59484e-05	0.000476082
TERT	CAPNS1	156	-0.324415	3.60146e-05	0.000477582
TERT	PITHD1	156	0.324401	3.60433e-05	0.000477826
TERT	NXT2	156	-0.324385	3.60778e-05	0.000477826
TERT	SEC31B	156	0.324379	3.60917e-05	0.000477957
TERT	SSH1	156	-0.324245	3.63758e-05	0.000478806
TERT	HSPD1	156	0.324186	3.65018e-05	0.000478825
TERT	AP3M2	156	0.324118	3.66467e-05	0.000479551
TERT	LEMD2	156	0.324101	3.66831e-05	0.000479551
TERT	TUBE1	156	0.324006	3.68883e-05	0.000480846
TERT	CYB5R4	156	-0.323999	3.69026e-05	0.000480976
TERT	ADAP1	156	-0.323987	3.69295e-05	0.00048165
TERT	FUCA2	156	-0.323951	3.70063e-05	0.000482033
TERT	EIF2AK4	156	-0.323944	3.70211e-05	0.000484914
TERT	SEPN1	156	-0.323896	3.71262e-05	0.000485821
TERT	CTNNA1	156	-0.323876	3.71703e-05	0.000487333
TERT	SATB1	156	0.323867	3.71892e-05	0.000489228
TERT	ALKBH6	156	0.323768	3.74042e-05	0.000490134
TERT	KAT2A	156	0.323653	3.7658e-05	0.000491849
TERT	SRSF5	156	0.323532	3.79248e-05	0.000492312
TERT	SLITRK4	156	-0.32349	3.8019e-05	0.000494998
TERT	DDX12	156	0.323476	3.80502e-05	0.000495029
TERT	VPS52	156	0.323404	3.82086e-05	0.000495372
TERT	ZNF740	156	0.323179	3.87156e-05	0.000497319
TERT	POLR3E	156	0.32299	3.91445e-05	0.000502506
TERT	CHCHD3	156	-0.322971	3.91868e-05	0.000502506
TERT	KIAA0649	156	-0.322965	3.9201e-05	0.000502529
TERT	SPTBN1	156	0.322947	3.92421e-05	0.000505443
TERT	FKSG43	156	-0.322909	3.93296e-05	0.000505988
TERT	TRIB2	156	0.322905	3.93391e-05	0.000506397
TERT	TK2	156	-0.322694	3.98253e-05	0.000508576
TERT	CTSD	156	-0.322676	3.98676e-05	0.000508852
TERT	ACPP	156	-0.322603	4.00367e-05	0.000509374
TERT	CD72	156	0.322581	4.0089e-05	0.000510071
TERT	CXorf57	156	0.322561	4.01352e-05	0.0005104
TERT	EML6	156	0.322512	4.02505e-05	0.000510651
TERT	OS9	156	-0.322487	4.0308e-05	0.000512779
TERT	SORT1	156	-0.322471	4.03456e-05	0.000514024
TERT	TNFSF12-TNFSF13	156	-0.3224	4.05139e-05	0.000515499
TERT	HMGXB3	156	0.322369	4.05854e-05	0.000517483
TERT	TECPR1	156	0.322022	4.14144e-05	0.000522259
TERT	ALDOA	156	-0.321995	4.14781e-05	0.000525518
TERT	SUGP2	156	0.321995	4.14783e-05	0.000525768
TERT	NAA25	156	0.321949	4.1591e-05	0.000526272
TERT	PSD	156	0.321883	4.17485e-05	0.000527525
TERT	C3orf37	156	0.321839	4.18553e-05	0.000527796
TERT	ARRB1	156	-0.321801	4.19493e-05	0.000527796
TERT	MAN2C1	156	0.32169	4.22199e-05	0.000528609
TERT	HELQ	156	0.321687	4.22284e-05	0.000529158
TERT	TSPYL2	156	0.321636	4.23537e-05	0.000538097
TERT	LPCAT2	156	-0.321604	4.24315e-05	0.000538582
TERT	CENPT	156	0.321559	4.25433e-05	0.000540072
TERT	TMEM179B	156	-0.32144	4.2837e-05	0.000542181
TERT	C19orf60	156	0.321351	4.30581e-05	0.000542181
TERT	PSAP	156	-0.321336	4.30964e-05	0.000542181
TERT	SKIV2L	156	0.321331	4.31088e-05	0.000543634
TERT	CDK20	156	0.321324	4.3126e-05	0.000546099
TERT	RAB27A	156	-0.32123	4.33618e-05	0.000548155
TERT	KLC2	156	0.321217	4.33941e-05	0.000549264
TERT	PILRB	156	0.321207	4.34212e-05	0.000549967
TERT	CLK2	156	0.321106	4.36752e-05	0.000552137
TERT	NPRL2	156	0.321063	4.37846e-05	0.000552575
TERT	GOLGA8A	156	0.321038	4.38481e-05	0.000552852
TERT	CNKSR2	156	0.321019	4.38957e-05	0.000552852
TERT	ANAPC4	156	0.320997	4.39519e-05	0.000552852
TERT	SPIN4	156	-0.320922	4.41429e-05	0.000552852
TERT	UBE2O	156	0.320529	4.51581e-05	0.000554435
TERT	EML4	156	0.320502	4.52277e-05	0.000554435
TERT	HNRNPKP3	156	-0.320469	4.53147e-05	0.000554435
TERT	NAGPA	156	-0.320408	4.54756e-05	0.000558398
TERT	SLC8A1	156	-0.320244	4.59082e-05	0.000558973
TERT	UBE2E2	156	-0.320235	4.59326e-05	0.000560115
TERT	PLEKHG4	156	0.320154	4.61462e-05	0.000563699
TERT	C6orf70	156	0.32006	4.63974e-05	0.000563699
TERT	C5orf45	156	0.320047	4.64335e-05	0.000564333
TERT	C12orf65	156	0.319985	4.65996e-05	0.000566725
TERT	FAM49B	156	-0.319577	4.77096e-05	0.000571348
TERT	PBX3	156	-0.319513	4.78844e-05	0.000571666
TERT	ZAP70	156	0.3194	4.81984e-05	0.000571987
TERT	BACH2	156	0.319335	4.83799e-05	0.000574612
TERT	NOSIP	156	0.31926	4.85889e-05	0.000574612
TERT	TMEM164	156	-0.319208	4.87327e-05	0.000574661
TERT	ABHD13	156	-0.319166	4.88526e-05	0.000579695
TERT	EIF6	156	-0.319112	4.90026e-05	0.000580148
TERT	GRN	156	-0.319104	4.90268e-05	0.000581559
TERT	KIAA0947	156	0.319059	4.91523e-05	0.000584053
TERT	FHIT	156	0.319044	4.91964e-05	0.000584265
TERT	FBXO6	156	-0.319026	4.92479e-05	0.000584267
TERT	NCRNA00282	156	0.318927	4.95284e-05	0.000584608
TERT	ZNF662	156	0.318825	4.98206e-05	0.000587447
TERT	TNFRSF1B	156	-0.318756	5.00178e-05	0.000588832
TERT	SLC7A7	156	-0.318743	5.00537e-05	0.000589233
TERT	CD63	156	-0.31872	5.01215e-05	0.000590333
TERT	LOC442459	156	-0.318675	5.02502e-05	0.000593244
TERT	OSBPL1A	156	-0.318575	5.05405e-05	0.0006025
TERT	PLD3	156	-0.318436	5.0945e-05	0.0006025
TERT	GJD3	156	-0.318399	5.10543e-05	0.0006025
TERT	IKBKB	156	0.318348	5.12034e-05	0.000605241
TERT	TMEM53	156	-0.318315	5.12995e-05	0.000605241
TERT	UTF1	156	-0.318274	5.14197e-05	0.000605808
TERT	CLEC2D	156	0.318196	5.16501e-05	0.000608017
TERT	ATG9B	156	0.318049	5.20895e-05	0.000609423
TERT	EPHX2	156	0.318024	5.21627e-05	0.000613111
TERT	PIM2	156	0.317988	5.2271e-05	0.000618166
TERT	LOC221442	156	0.317948	5.23918e-05	0.000618681
TERT	UNKL	156	0.317944	5.24027e-05	0.000619338
TERT	ZNF839	156	0.317924	5.24622e-05	0.000621807
TERT	PIDD	156	0.317878	5.25999e-05	0.000625077
TERT	ACO2	156	-0.317862	5.26494e-05	0.000625662
TERT	KLF11	156	-0.317662	5.32571e-05	0.000626955
TERT	SORCS3	156	0.317606	5.34274e-05	0.000626955
TERT	ARFGAP2	156	0.317562	5.35618e-05	0.000626955
TERT	GBGT1	156	-0.317521	5.36867e-05	0.000627874
TERT	RPL10A	156	0.31733	5.42781e-05	0.000629845
TERT	HPRT1	156	-0.317256	5.45069e-05	0.000630024
TERT	EML3	156	0.317204	5.46687e-05	0.000631047
TERT	IGF1R	156	0.317103	5.49868e-05	0.00063164
TERT	SERPINA1	156	-0.316967	5.54146e-05	0.000633101
TERT	LPGAT1	156	-0.316962	5.54312e-05	0.000635148
TERT	SDC3	156	-0.316905	5.56106e-05	0.000636751
TERT	ZNF655	156	0.316839	5.58202e-05	0.000638274
TERT	NIPSNAP3A	156	-0.316739	5.614e-05	0.000641876
TERT	DLX4	156	-0.316709	5.62365e-05	0.000641876
TERT	SLC9A9	156	-0.316681	5.63267e-05	0.000642489
TERT	REEP5	156	-0.316618	5.65287e-05	0.000652978
TERT	DNAJC2	156	0.316523	5.68352e-05	0.000657209
TERT	PPIL2	156	0.316523	5.6837e-05	0.000657209
TERT	HGF	156	-0.316508	5.68837e-05	0.000657209
TERT	TM7SF2	156	0.316502	5.69037e-05	0.000658686
TERT	NPR2	156	0.316425	5.71532e-05	0.000662402
TERT	FLJ45513	156	0.316375	5.73175e-05	0.000663295
TERT	SLC9A6	156	-0.316286	5.76101e-05	0.000663297
TERT	KLC1	156	0.316117	5.81671e-05	0.000665594
TERT	CLDN15	156	0.315971	5.86524e-05	0.000668388
TERT	RNF5	156	-0.315963	5.86792e-05	0.000668388
TERT	TRAP1	156	0.31595	5.87228e-05	0.000668388
TERT	LDLRAD3	156	-0.315938	5.87634e-05	0.00066841
TERT	NSUN6	156	0.315868	5.89973e-05	0.000669084
TERT	CCDC132	156	0.315817	5.91679e-05	0.000669553
TERT	TBXAS1	156	-0.31578	5.92932e-05	0.000669553
TERT	UBE2W	156	-0.315756	5.93739e-05	0.000669553
TERT	UBE2M	156	-0.315719	5.94992e-05	0.000670085
TERT	CWF19L2	156	0.315687	5.96081e-05	0.000672514
TERT	HGS	156	0.315639	5.97682e-05	0.000674138
TERT	LCP1	156	-0.315523	6.01649e-05	0.000677601
TERT	IMPACT	156	-0.315483	6.03001e-05	0.000678517
TERT	NANP	156	-0.315414	6.05391e-05	0.00067886
TERT	IRF3	156	0.3154	6.05849e-05	0.000679607
TERT	SH3GLB1	156	-0.315381	6.06503e-05	0.000680798
TERT	PIK3R2	156	-0.315379	6.06594e-05	0.000680984
TERT	LAPTM5	156	-0.31526	6.10695e-05	0.000681083
TERT	DPH1	156	0.315171	6.13773e-05	0.000685294
TERT	GSTZ1	156	-0.315062	6.17601e-05	0.000685415
TERT	ZNF204P	156	0.315016	6.19215e-05	0.000689164
TERT	CD14	156	-0.31492	6.22573e-05	0.000690493
TERT	GPR137B	156	-0.314917	6.22702e-05	0.000691349
TERT	FAM20C	156	-0.3149	6.23297e-05	0.000692993
TERT	CLIP2	156	-0.314898	6.23363e-05	0.000692993
TERT	HOMER3	156	-0.314791	6.27143e-05	0.000698014
TERT	GLS	156	0.314746	6.28768e-05	0.000698014
TERT	DNASE2	156	-0.31439	6.41552e-05	0.000704017
TERT	FCGRT	156	-0.314375	6.4212e-05	0.000704184
TERT	SPRED1	156	-0.314363	6.42527e-05	0.000704184
TERT	CEMP1	156	0.314325	6.43919e-05	0.000705131
TERT	PDGFC	156	-0.314306	6.44598e-05	0.000705131
TERT	VASH1	156	-0.314296	6.44982e-05	0.000705858
TERT	ZZEF1	156	0.314267	6.46036e-05	0.000710276
TERT	STAP1	156	0.314258	6.4636e-05	0.00071039
TERT	CPEB3	156	-0.314232	6.4731e-05	0.000711809
TERT	UBXN2B	156	-0.314186	6.49013e-05	0.000711809
TERT	SPTSSA	156	-0.313933	6.58335e-05	0.000717326
TERT	GON4L	156	0.313853	6.61332e-05	0.000719122
TERT	INPP5B	156	0.31385	6.61428e-05	0.000723767
TERT	SDHAP3	156	0.313759	6.64853e-05	0.000725991
TERT	TSHZ3	156	-0.313693	6.67328e-05	0.000726595
TERT	RBM26	156	0.31362	6.70089e-05	0.000729834
TERT	SELRC1	156	-0.313532	6.73426e-05	0.0007325
TERT	NFIX	156	-0.313458	6.76252e-05	0.000735399
TERT	BEX2	156	0.313404	6.78294e-05	0.000735867
TERT	ARFGEF2	156	0.313394	6.78681e-05	0.000735867
TERT	ZCCHC4	156	0.313313	6.81788e-05	0.000740747
TERT	GORAB	156	0.313298	6.82378e-05	0.000740747
TERT	DEF6	156	0.313279	6.83106e-05	0.000740804
TERT	CTSS	156	-0.313243	6.84499e-05	0.000741106
TERT	PIK3R4	156	0.313184	6.86768e-05	0.0007421
TERT	DENND1A	156	-0.313158	6.87759e-05	0.000743439
TERT	TEX10	156	0.313133	6.8876e-05	0.000744177
TERT	ZNF35	156	-0.313108	6.89725e-05	0.000746787
TERT	LGALS4	156	0.313073	6.91078e-05	0.000748178
TERT	HEATR5B	156	0.313023	6.93028e-05	0.000749703
TERT	ABHD2	156	-0.312972	6.9502e-05	0.000749938
TERT	FBF1	156	0.312948	6.95969e-05	0.000749938
TERT	GCNT2	156	-0.312879	6.98651e-05	0.000749938
TERT	GAA	156	-0.312713	7.0521e-05	0.000750419
TERT	GDPD3	156	0.312568	7.10994e-05	0.00075119
TERT	PVRL2	156	-0.312563	7.11205e-05	0.000751342
TERT	CORO1B	156	-0.312549	7.1176e-05	0.000751465
TERT	PRRC2C	156	0.312462	7.15254e-05	0.000753109
TERT	DNASE1L1	156	-0.312381	7.18485e-05	0.000756197
TERT	HINT3	156	-0.312373	7.18806e-05	0.000756393
TERT	GUCY2C	156	-0.312362	7.19266e-05	0.000756692
TERT	FAM189B	156	-0.312247	7.23932e-05	0.000757447
TERT	SRSF7	156	0.311916	7.37487e-05	0.000766508
TERT	RAP2A	156	-0.311776	7.433e-05	0.000771943
TERT	RPS15A	156	0.311768	7.43662e-05	0.000772417
TERT	IL6ST	156	0.311743	7.44676e-05	0.000772999
TERT	PABPC1P2	156	-0.311734	7.45046e-05	0.000773035
TERT	HSD17B7	156	0.311687	7.47044e-05	0.000773173
TERT	RPS13	156	0.311683	7.47201e-05	0.000773173
TERT	CACNA1F	156	0.311681	7.47273e-05	0.000773202
TERT	CPPED1	156	-0.311679	7.47386e-05	0.000773826
TERT	GPR113	156	0.311583	7.51382e-05	0.00077385
TERT	ProSAPiP1	156	0.311531	7.53589e-05	0.000774185
TERT	GLB1	156	-0.311503	7.54778e-05	0.000775979
TERT	SENP7	156	0.311419	7.58349e-05	0.000781024
TERT	CCNY	156	-0.311409	7.58742e-05	0.000781024
TERT	DYM	156	-0.311334	7.6196e-05	0.000787008
TERT	PHKG1	156	0.311299	7.63455e-05	0.000787267
TERT	PPP6R3	156	0.311286	7.64002e-05	0.000787926
TERT	EDAR	156	0.311262	7.65039e-05	0.000788103
TERT	PIK3IP1	156	0.311211	7.67227e-05	0.000788103
TERT	CDK5RAP3	156	0.311146	7.69995e-05	0.000788103
TERT	CKLF-CMTM1	156	-0.311144	7.7008e-05	0.000790901
TERT	EPDR1	156	-0.311059	7.73758e-05	0.000791217
TERT	CEP95	156	0.311057	7.73824e-05	0.000791217
TERT	FAM134B	156	0.311033	7.74865e-05	0.000793257
TERT	ZNF467	156	-0.310989	7.76785e-05	0.000795871
TERT	HAPLN3	156	0.310956	7.78236e-05	0.000797584
TERT	PRELID2	156	-0.310797	7.85191e-05	0.000800756
TERT	CELF6	156	0.310722	7.8848e-05	0.000801438
TERT	DHRSX	156	-0.310633	7.92393e-05	0.000813023
TERT	CHD3	156	0.310583	7.94624e-05	0.000816584
TERT	RAB18	156	-0.310561	7.95579e-05	0.000816584
TERT	DNA2	156	0.310543	7.96403e-05	0.00082016
TERT	TMEM150A	156	-0.310444	8.00794e-05	0.000823972
TERT	METTL3	156	0.310299	8.07293e-05	0.000827111
TERT	WDR75	156	0.310299	8.07308e-05	0.000828113
TERT	TRIM8	156	-0.310289	8.07734e-05	0.000830505
TERT	NDOR1	156	0.310257	8.092e-05	0.000833694
TERT	NR2F6	156	-0.310206	8.11483e-05	0.000833694
TERT	SMARCA1	156	0.310166	8.1332e-05	0.000833694
TERT	ARHGAP4	156	0.310139	8.14519e-05	0.000833694
TERT	BPTF	156	0.310111	8.15824e-05	0.000839975
TERT	C2orf18	156	-0.310072	8.1757e-05	0.000841655
TERT	LOC389906	156	0.309897	8.25609e-05	0.000842151
TERT	PLEKHM1	156	-0.309867	8.26979e-05	0.000846985
TERT	HKR1	156	0.309744	8.32649e-05	0.000851425
TERT	DKFZp761E198	156	-0.309706	8.34422e-05	0.00085346
TERT	ITPRIPL2	156	-0.309672	8.35974e-05	0.00085346
TERT	SLC29A2	156	0.309621	8.38368e-05	0.00085346
TERT	PSMD8	156	-0.309555	8.41455e-05	0.000857951
TERT	C10orf54	156	-0.309539	8.4221e-05	0.00085939
TERT	GAS7	156	-0.30951	8.43548e-05	0.000863711
TERT	PILRA	156	-0.309473	8.45295e-05	0.000864525
TERT	GPRIN1	156	-0.309418	8.47881e-05	0.00087266
TERT	TRAF1	156	0.309391	8.49181e-05	0.000874482
TERT	ANG	156	-0.309297	8.53607e-05	0.000875989
TERT	ZNFX1-AS1	156	0.309235	8.56569e-05	0.000880319
TERT	MMGT1	156	-0.309095	8.63229e-05	0.000882741
TERT	ACAD10	156	0.309056	8.65096e-05	0.000882741
TERT	SEMA6A	156	0.30903	8.66372e-05	0.000886271
TERT	ELP2	156	0.309013	8.67191e-05	0.000887349
TERT	INTS2	156	0.30897	8.69239e-05	0.000888905
TERT	SART3	156	0.308938	8.70774e-05	0.000888905
TERT	CAPRIN2	156	0.308858	8.74674e-05	0.000889527
TERT	CLPTM1	156	-0.308799	8.77522e-05	0.000889527
TERT	ACOT8	156	-0.308699	8.82404e-05	0.000891365
TERT	LMBR1L	156	0.30865	8.84817e-05	0.000893926
TERT	P4HA1	156	-0.308605	8.87038e-05	0.000893926
TERT	AEBP1	156	0.308544	8.90022e-05	0.000895972
TERT	UBA7	156	0.308514	8.91528e-05	0.000895972
TERT	TLR6	156	-0.308486	8.92869e-05	0.0008976
TERT	CCDC130	156	0.308463	8.94015e-05	0.000898367
TERT	LY75-CD302	156	-0.308461	8.94132e-05	0.000899585
TERT	ROBO3	156	0.308383	8.98006e-05	0.000903075
TERT	UXS1	156	0.308356	8.99328e-05	0.000904809
TERT	NAAA	156	-0.308094	9.12477e-05	0.00090929
TERT	WDR6	156	0.308022	9.16133e-05	0.00090929
TERT	ARFGEF1	156	0.307953	9.19601e-05	0.000911468
TERT	CCDC84	156	0.307849	9.24926e-05	0.000911746
TERT	COQ10A	156	0.307829	9.2594e-05	0.000913485
TERT	SLC10A3	156	-0.307826	9.26102e-05	0.000913873
TERT	TXNRD1	156	-0.30781	9.26945e-05	0.000914711
TERT	FZD1	156	-0.307743	9.30371e-05	0.000917186
TERT	PIGG	156	0.307643	9.35534e-05	0.00091735
TERT	LILRB4	156	-0.30752	9.41906e-05	0.000923014
TERT	CDAN1	156	0.307478	9.44064e-05	0.000927021
TERT	SLC9A1	156	-0.307456	9.4524e-05	0.000928543
TERT	NME3	156	0.30737	9.497e-05	0.000931453
TERT	XRCC4	156	-0.307338	9.51409e-05	0.000931998
TERT	TBC1D15	156	0.307274	9.54755e-05	0.000933899
TERT	TMC6	156	0.307258	9.55611e-05	0.000935035
TERT	TAF8	156	0.307255	9.55745e-05	0.000935035
TERT	ZDHHC13	156	0.307238	9.56678e-05	0.000936294
TERT	WDR90	156	0.307229	9.5715e-05	0.000940438
TERT	IL17RC	156	-0.307195	9.58954e-05	0.000942187
TERT	NAPA	156	-0.307188	9.59331e-05	0.000947329
TERT	ZBTB34	156	-0.307184	9.5954e-05	0.000951012
TERT	RPAP1	156	0.307143	9.61681e-05	0.000953048
TERT	CTBP2	156	-0.30709	9.64495e-05	0.000954772
TERT	GNS	156	-0.307064	9.65861e-05	0.000955014
TERT	NAGA	156	-0.307057	9.66262e-05	0.000955223
TERT	SKAP2	156	-0.307041	9.67084e-05	0.000957716
TERT	SETD5	156	0.306892	9.7508e-05	0.00095806
TERT	P4HTM	156	0.306876	9.75929e-05	0.000960122
TERT	KCTD3	156	-0.306841	9.77829e-05	0.000966495
TERT	SYNGR2	156	-0.306822	9.78868e-05	0.000966495
TERT	ARFGAP1	156	0.306751	9.82686e-05	0.000967339
TERT	RPL24	156	0.306749	9.82806e-05	0.000967339
TERT	LOC729234	156	0.306611	9.90281e-05	0.00096829
TERT	ERMAP	156	-0.306597	9.91046e-05	0.000974029
TERT	PTENP1	156	-0.306557	9.93247e-05	0.000974029
TERT	ACAP1	156	0.306541	9.94114e-05	0.000975244
TERT	FCHO1	156	0.306457	9.98689e-05	0.000982951
TERT	JKAMP	156	-0.306428	0.000100029	0.000983338
TERT	INF2	156	0.306342	0.000100502	0.000983338
TERT	ARHGAP31	156	-0.306314	0.000100659	0.000983465
TERT	SREK1	156	0.306179	0.000101407	0.000995196
TERT	SECISBP2	156	0.306179	0.000101407	0.00099324
TERT	MTA2	156	0.306171	0.000101453	0.000997734
TERT	CABLES2	156	-0.306066	0.000102041	0.00100086
TERT	PCCA	156	-0.306052	0.000102117	0.00100278
TERT	FAM114A1	156	-0.306033	0.000102225	0.00100334
TERT	COPZ2	156	-0.305916	0.000102886	0.00101152
TERT	METAP1	156	0.305839	0.000103321	0.00101384
TERT	SYCE2	156	0.305807	0.000103502	0.0010154
TERT	ZNF451	156	0.305745	0.000103855	0.00101814
TERT	LCOR	156	-0.305649	0.000104401	0.00101859
TERT	GLS2	156	0.305625	0.000104541	0.00101859
TERT	CCDC151	156	-0.305602	0.00010467	0.00101859
TERT	FAM198B	156	-0.305579	0.000104804	0.00102102
TERT	PKD1	156	0.30543	0.000105663	0.0010288
TERT	SLC48A1	156	-0.3054	0.000105837	0.00103008
TERT	TMEM156	156	0.305349	0.000106137	0.00103124
TERT	UPF2	156	0.305268	0.000106606	0.00103327
TERT	ITFG3	156	-0.305224	0.000106865	0.00103514
TERT	PLBD2	156	-0.3052	0.000107005	0.00103978
TERT	RAD9B	156	-0.304805	0.000109338	0.00104608
TERT	AP1M1	156	-0.304721	0.000109842	0.00104917
TERT	FARSB	156	0.30465	0.000110272	0.00104922
TERT	MDC1	156	0.304644	0.000110307	0.0010536
TERT	TMEM30A	156	-0.304509	0.000111125	0.00105592
TERT	COMMD9	156	-0.304499	0.000111187	0.00105592
TERT	ZNRF1	156	-0.304331	0.00011221	0.00105857
TERT	PLXNA3	156	0.304298	0.000112411	0.00106152
TERT	ZC3HAV1	156	0.304261	0.000112638	0.00106192
TERT	PEX1	156	0.304075	0.000113789	0.00106552
TERT	USP10	156	0.304028	0.00011408	0.00106899
TERT	C1QTNF6	156	0.304023	0.000114112	0.00106952
TERT	NARFL	156	0.30396	0.000114501	0.00106952
TERT	SLC44A1	156	-0.303938	0.000114639	0.00107147
TERT	LRRN2	156	0.303933	0.000114674	0.00107147
TERT	USP21	156	0.303912	0.0001148	0.00107147
TERT	SNORD31	156	0.303847	0.000115211	0.00107421
TERT	C12orf23	156	0.303796	0.000115529	0.00107575
TERT	MGST1	156	-0.303709	0.000116079	0.00107832
TERT	NDUFV2	156	0.303667	0.000116346	0.00108183
TERT	NPL	156	-0.303578	0.000116908	0.00108271
TERT	ALKBH8	156	0.303527	0.000117237	0.00108735
TERT	SRRT	156	0.303466	0.000117628	0.00108735
TERT	TBC1D5	156	-0.30335	0.000118367	0.00109349
TERT	NIPAL2	156	-0.303318	0.000118579	0.0010972
TERT	APIP	156	-0.30331	0.000118625	0.0010972
TERT	TRPC4AP	156	0.30329	0.000118755	0.0010972
TERT	BRAT1	156	0.303258	0.00011896	0.00110158
TERT	DERA	156	-0.303061	0.000120247	0.00111125
TERT	DDX47	156	0.303034	0.000120423	0.00111125
TERT	SEC11A	156	-0.302876	0.000121458	0.00111151
TERT	QSOX2	156	0.302803	0.00012194	0.00111172
TERT	TBC1D10C	156	0.302748	0.000122305	0.0011131
TERT	LOC283663	156	0.302727	0.000122446	0.00112225
TERT	KIAA0907	156	0.302721	0.000122482	0.00112245
TERT	COMT	156	-0.302544	0.000123667	0.00112381
TERT	RBM4B	156	0.302542	0.000123679	0.00112507
TERT	MGST2	156	-0.3025	0.00012396	0.00112507
TERT	AGPAT3	156	-0.302483	0.000124076	0.00113076
TERT	WSB2	156	-0.302402	0.000124621	0.00113076
TERT	PTPMT1	156	-0.302333	0.000125087	0.00113226
TERT	GLIPR2	156	-0.302263	0.000125566	0.00113226
TERT	AHSA2	156	0.302252	0.000125637	0.00113226
TERT	ZYX	156	-0.302242	0.000125709	0.00113427
TERT	CFP	156	-0.30224	0.000125722	0.00113427
TERT	SERTAD3	156	-0.302222	0.000125842	0.00113427
TERT	POLR2H	156	0.302187	0.000126084	0.00113427
TERT	MAML3	156	-0.302148	0.000126347	0.00113625
TERT	WTH3DI	156	-0.302111	0.000126603	0.00113848
TERT	FSCN2	156	0.302111	0.000126604	0.00113848
TERT	PEA15	156	-0.302106	0.000126636	0.00113943
TERT	ACSL4	156	-0.302069	0.000126892	0.00113943
TERT	SFXN2	156	0.302049	0.000127029	0.00113943
TERT	CBFA2T3	156	-0.302041	0.000127085	0.00114301
TERT	EZH1	156	0.301957	0.000127662	0.00115299
TERT	MORC2	156	0.301801	0.000128745	0.00115384
TERT	DENND4B	156	0.301759	0.000129036	0.0011543
TERT	LOC100288846	156	-0.301733	0.000129219	0.00115651
TERT	TMEM205	156	-0.301658	0.000129741	0.00115736
TERT	ALKBH2	156	0.301597	0.000130172	0.00116623
TERT	CNST	156	0.301504	0.000130827	0.00116771
TERT	PITPNA	156	-0.301481	0.000130993	0.00116947
TERT	PLB1	156	-0.301473	0.000131046	0.00117059
TERT	POLG2	156	0.301377	0.00013173	0.0011779
TERT	PDLIM5	156	-0.301301	0.000132269	0.00117974
TERT	DDX26B	156	0.301261	0.000132553	0.00118654
TERT	ACP2	156	-0.301159	0.000133285	0.00119357
TERT	HTR7	156	-0.301023	0.000134273	0.00119806
TERT	EXOSC8	156	0.300875	0.000135347	0.00120618
TERT	CNKSR1	156	0.300845	0.000135566	0.00120724
TERT	NINJ2	156	-0.300833	0.000135652	0.00120963
TERT	SF3B1	156	0.30082	0.000135745	0.00121163
TERT	HRH2	156	-0.300775	0.000136078	0.00121302
TERT	TGM1	156	0.300762	0.000136175	0.00121302
TERT	UBAC1	156	-0.300745	0.000136294	0.00121386
TERT	PRELID1	156	-0.30071	0.000136556	0.00121529
TERT	LOC641518	156	0.300687	0.000136726	0.00121686
TERT	FAM110B	156	-0.300586	0.000137468	0.00122587
TERT	LASP1	156	-0.300544	0.00013778	0.00123089
TERT	FAM96A	156	-0.300471	0.000138323	0.00124338
TERT	FAM175B	156	-0.300459	0.000138409	0.00124389
TERT	BAZ2A	156	0.300452	0.000138463	0.00124491
TERT	PRLR	156	-0.300438	0.00013857	0.00125044
TERT	MRPL28	156	-0.300334	0.000139345	0.00125453
TERT	GPSM2	156	-0.300317	0.000139474	0.00125453
TERT	C6orf226	156	-0.300079	0.000141273	0.00126823
TERT	RABEP1	156	0.300028	0.000141659	0.00126931
TERT	THAP7	156	0.299973	0.000142075	0.00127031
TERT	ACCN3	156	0.299957	0.000142203	0.0012707
TERT	ZNF75A	156	0.299857	0.000142963	0.00128242
TERT	HPS4	156	0.299832	0.000143158	0.00128389
TERT	SIVA1	156	0.299757	0.000143739	0.00128389
TERT	SLC25A45	156	0.299667	0.000144435	0.00128765
TERT	PFAS	156	0.299626	0.00014475	0.00128975
TERT	PLEKHH2	156	0.299622	0.000144781	0.00129124
TERT	TCOF1	156	0.299603	0.000144925	0.00129124
TERT	TWSG1	156	-0.299459	0.000146052	0.00129671
TERT	NR2C1	156	0.29945	0.000146126	0.00129675
TERT	BDP1	156	0.299432	0.000146265	0.00129849
TERT	SCAND2	156	0.299408	0.000146453	0.00130044
TERT	ING5	156	0.299366	0.000146778	0.00130288
TERT	CNOT2	156	0.299298	0.000147318	0.0013038
TERT	PPM1H	156	-0.299216	0.000147964	0.00131399
TERT	C5orf15	156	-0.299165	0.000148369	0.00131672
TERT	MYO19	156	0.299129	0.000148661	0.00132221
TERT	LOXL3	156	-0.299075	0.000149091	0.00132221
TERT	TAF1A	156	0.299062	0.000149195	0.00132783
TERT	ZNF335	156	0.299056	0.000149237	0.00132975
TERT	ABCD1	156	-0.299025	0.000149489	0.00133217
TERT	XPO6	156	0.298993	0.000149746	0.00133236
TERT	QPCT	156	-0.298973	0.000149906	0.00133236
TERT	PIGT	156	-0.298945	0.000150131	0.00133375
TERT	TMC8	156	0.298937	0.000150191	0.00133571
TERT	MAPKAPK3	156	-0.298863	0.000150792	0.00133881
TERT	RHOH	156	0.298783	0.000151438	0.00133881
TERT	YIF1B	156	-0.298757	0.000151645	0.00134056
TERT	CSAD	156	0.298743	0.000151759	0.0013416
TERT	SERHL2	156	0.298695	0.00015215	0.0013416
TERT	AASS	156	0.298692	0.000152173	0.0013416
TERT	ARMCX2	156	0.298645	0.000152559	0.00134622
TERT	LRWD1	156	0.298603	0.000152903	0.00134765
TERT	VILL	156	0.298588	0.000153021	0.00134765
TERT	DHX15	156	0.298482	0.00015389	0.00134808
TERT	HLA-DPA1	156	-0.298399	0.000154575	0.00134996
TERT	SAFB2	156	0.298391	0.000154646	0.00135518
TERT	PRPF8	156	0.298308	0.000155328	0.00135556
TERT	ZFHX3	156	-0.298183	0.000156375	0.00136495
TERT	CHST7	156	-0.298147	0.000156669	0.0013701
TERT	ATAD2	156	0.298131	0.000156807	0.00137449
TERT	HSF4	156	0.298107	0.000157009	0.00137573
TERT	OVGP1	156	0.298047	0.000157507	0.00137967
TERT	SIRT7	156	0.297922	0.000158565	0.00137986
TERT	BRP44L	156	-0.297887	0.000158859	0.00138874
TERT	CD68	156	-0.29778	0.000159769	0.0013957
TERT	EIF2C4	156	-0.297719	0.000160291	0.00139636
TERT	ANKRD35	156	-0.297697	0.00016048	0.00140242
TERT	EPS8	156	-0.297665	0.00016075	0.00140242
TERT	MRAS	156	-0.297641	0.000160956	0.00140665
TERT	TXNDC12	156	-0.297619	0.000161147	0.00140799
TERT	ISG20	156	0.297613	0.000161196	0.00140981
TERT	AVPR2	156	0.297531	0.000161905	0.00141198
TERT	OPRL1	156	-0.297493	0.000162232	0.00141302
TERT	LOC100506123	156	0.297492	0.000162243	0.00141566
TERT	RNF157	156	0.297427	0.000162799	0.0014181
TERT	LOC100506190	156	-0.297324	0.000163698	0.00141883
TERT	IQSEC2	156	-0.297293	0.000163968	0.00142044
TERT	TIMP2	156	-0.297274	0.000164135	0.00142118
TERT	BCAS4	156	0.297262	0.000164239	0.001425
TERT	B4GALT5	156	-0.297198	0.000164799	0.00143245
TERT	AGPS	156	-0.29714	0.00016531	0.00143245
TERT	ARHGEF7	156	0.297105	0.000165617	0.00143272
TERT	MST1P2	156	0.297	0.000166544	0.001433
TERT	CINP	156	-0.296874	0.000167661	0.00143995
TERT	CSPP1	156	0.296802	0.000168301	0.00144419
TERT	CCT6P1	156	0.29678	0.000168497	0.00144676
TERT	C6orf170	156	0.296775	0.000168544	0.00144962
TERT	ANKRD36	156	0.296672	0.000169471	0.00145647
TERT	GLMN	156	0.296661	0.000169564	0.0014577
TERT	PIK3CD	156	0.296549	0.000170582	0.00146578
TERT	GGT1	156	-0.296389	0.000172037	0.00146766
TERT	C4orf46	156	-0.29635	0.000172388	0.00147096
TERT	LUC7L3	156	0.29618	0.000173949	0.00148645
TERT	FAM65B	156	0.29618	0.000173952	0.00148726
TERT	VPS39	156	0.296166	0.000174079	0.00148726
TERT	TRAM1L1	156	-0.296161	0.000174127	0.00149016
TERT	MTCH2	156	-0.296003	0.000175584	0.00150363
TERT	USP11	156	0.29595	0.000176081	0.00150771
TERT	ENG	156	-0.295815	0.000177343	0.00150991
TERT	TRPS1	156	-0.295753	0.000177928	0.0015112
TERT	ZNF358	156	-0.295742	0.000178034	0.00151121
TERT	ZNF131	156	0.295738	0.000178072	0.00151121
TERT	POLM	156	0.295673	0.000178683	0.00151205
TERT	PDE4A	156	-0.295638	0.000179009	0.00151205
TERT	PSMB2	156	-0.295572	0.000179638	0.00151574
TERT	MTERFD1	156	0.29555	0.000179851	0.00152175
TERT	MRPL32	156	0.295547	0.00017988	0.00152175
TERT	LOC100131564	156	0.295432	0.000180975	0.00152297
TERT	SIGLEC10	156	-0.295314	0.000182102	0.00152596
TERT	DNAH6	156	0.295274	0.000182489	0.00152844
TERT	KIAA2013	156	-0.295241	0.000182811	0.00152903
TERT	PPP1R12A	156	0.295048	0.000184682	0.00153359
TERT	PAQR4	156	-0.294993	0.000185219	0.00153716
TERT	TMCC3	156	-0.294945	0.00018569	0.00154448
TERT	LOC730102	156	-0.294865	0.000186476	0.00154877
TERT	POLG	156	0.29481	0.000187012	0.00155065
TERT	PCNA	156	0.294805	0.000187064	0.00155161
TERT	FKBP1B	156	-0.294755	0.000187552	0.00156285
TERT	ZMAT5	156	-0.294719	0.000187914	0.00156285
TERT	CEP135	156	0.294706	0.000188037	0.00156554
TERT	GNGT2	156	-0.294674	0.000188358	0.00156574
TERT	DSC2	156	-0.294568	0.000189416	0.00156627
TERT	CLEC4G	156	-0.294561	0.00018948	0.00156731
TERT	ZDHHC12	156	-0.294506	0.000190034	0.00156731
TERT	FLJ31306	156	0.294497	0.00019012	0.00156937
TERT	ZNF618	156	-0.294463	0.000190467	0.00157066
TERT	IFT52	156	-0.294454	0.00019056	0.00157211
TERT	SLC22A17	156	0.294376	0.00019134	0.00157211
TERT	MLF2	156	-0.29437	0.000191403	0.00157365
TERT	CCDC77	156	0.294368	0.000191417	0.00157943
TERT	LPP-AS2	156	-0.294283	0.000192274	0.00158506
TERT	SIRPA	156	-0.294283	0.000192276	0.00158506
TERT	CHD7	156	0.294222	0.000192892	0.00159161
TERT	C1RL	156	-0.294201	0.000193109	0.0015943
TERT	AFG3L1P	156	0.294188	0.000193242	0.00159906
TERT	DHRS4	156	-0.294179	0.000193336	0.00160333
TERT	ZBTB48	156	0.294111	0.000194029	0.00160406
TERT	TELO2	156	0.294098	0.000194164	0.00160821
TERT	POLE	156	0.294057	0.000194583	0.00161184
TERT	HEXB	156	-0.294	0.00019516	0.00162391
TERT	FUCA1	156	-0.293985	0.00019532	0.00162391
TERT	C19orf29	156	0.293937	0.000195809	0.00162953
TERT	ZNF862	156	0.293932	0.000195857	0.00163139
TERT	FLJ90757	156	-0.293907	0.000196119	0.00163342
TERT	G2E3	156	0.293855	0.000196652	0.00164656
TERT	YY2	156	-0.293792	0.00019731	0.00164656
TERT	METTL16	156	0.293723	0.000198019	0.00165465
TERT	IGF2BP2	156	-0.293716	0.000198098	0.00165752
TERT	GOLM1	156	-0.29369	0.000198368	0.00166057
TERT	NCAPH2	156	0.293671	0.000198562	0.00166787
TERT	AMT	156	0.293612	0.000199185	0.00167061
TERT	CPM	156	-0.29361	0.000199204	0.00167384
TERT	AGL	156	0.293583	0.000199482	0.00167474
TERT	DDX39A	156	0.293574	0.00019958	0.00167994
TERT	SMARCA5	156	0.293514	0.000200204	0.00168627
TERT	TMEM39B	156	-0.293498	0.000200381	0.00168717
TERT	SRSF3	156	0.293472	0.000200649	0.00168717
TERT	VAMP7	156	-0.293452	0.000200862	0.00168738
TERT	AKAP9	156	0.2934	0.00020141	0.0016878
TERT	RPL36	156	0.29336	0.000201828	0.00169041
TERT	KLHL17	156	0.293352	0.000201918	0.00169053
TERT	ANKRD31	156	0.293331	0.000202138	0.00169113
TERT	LRRC3	156	-0.293112	0.000204479	0.00170803
TERT	CSGALNACT1	156	0.293107	0.000204528	0.0017085
TERT	ACBD5	156	-0.293061	0.000205024	0.00170865
TERT	CHTF18	156	0.292984	0.000205853	0.00171153
TERT	CAPN7	156	0.292971	0.000205989	0.00171202
TERT	LOC100128881	156	0.292945	0.000206271	0.0017142
TERT	TDRD6	156	-0.292891	0.000206853	0.00171566
TERT	SEC14L2	156	0.292845	0.000207353	0.00171566
TERT	MPHOSPH9	156	0.292838	0.000207429	0.00172075
TERT	TDRD3	156	0.292797	0.00020787	0.00172567
TERT	C7orf43	156	0.292698	0.000208953	0.00174655
TERT	PLEKHG5	156	0.292648	0.000209504	0.0017527
TERT	ZNF140	156	0.292455	0.000211631	0.00176081
TERT	DNAH1	156	0.292399	0.000212249	0.00176384
TERT	FLYWCH1	156	0.292349	0.000212807	0.00176384
TERT	IFT172	156	0.292335	0.000212964	0.00176786
TERT	DND1	156	0.292315	0.000213183	0.00176937
TERT	SIL1	156	-0.292295	0.000213405	0.00177053
TERT	EHD4	156	-0.292281	0.00021356	0.00177053
TERT	GPR161	156	-0.292216	0.000214283	0.00177068
TERT	CHKB	156	0.292195	0.000214526	0.00177068
TERT	SGPL1	156	-0.292139	0.000215154	0.00178442
TERT	LOC150776	156	0.291974	0.000217013	0.0017964
TERT	ANKRD44	156	0.291974	0.000217017	0.00179843
TERT	MS4A1	156	0.291968	0.000217084	0.00180234
TERT	FAM129C	156	0.29195	0.00021728	0.00180679
TERT	GALT	156	0.29191	0.000217735	0.00181249
TERT	KRT73	156	0.291875	0.000218133	0.00181383
TERT	CEP76	156	0.291873	0.000218157	0.00181715
TERT	TNK2	156	0.291776	0.000219267	0.00182628
TERT	GLUD1	156	-0.291759	0.000219456	0.00182767
TERT	RAC3	156	0.291692	0.00022023	0.00182919
TERT	IL23A	156	0.291549	0.000221873	0.00183761
TERT	PAK2	156	-0.291511	0.000222311	0.00184138
TERT	GPATCH4	156	0.291479	0.000222683	0.00184426
TERT	ABHD4	156	-0.291472	0.000222767	0.00184426
TERT	BTAF1	156	0.29146	0.000222909	0.00184426
TERT	XKRX	156	0.291443	0.000223108	0.00184426
TERT	SPG21	156	-0.291409	0.000223495	0.00184461
TERT	RAB3D	156	-0.291313	0.000224615	0.00185821
TERT	EIF3B	156	0.291171	0.000226285	0.00186215
TERT	FBP1	156	-0.29112	0.000226883	0.001868
TERT	GTDC1	156	-0.291032	0.000227921	0.00187086
TERT	ZDHHC1	156	-0.291018	0.000228093	0.00187147
TERT	PSMC6	156	0.290966	0.000228704	0.00188291
TERT	FKBP1A	156	-0.290906	0.000229425	0.00188699
TERT	MTX2	156	0.290756	0.00023122	0.00189262
TERT	SYNGR1	156	-0.290748	0.000231311	0.00189262
TERT	MED23	156	0.290741	0.000231398	0.00189548
TERT	EFHA2	156	0.290683	0.000232104	0.00189548
TERT	EWSR1	156	0.290645	0.000232561	0.00190206
TERT	PRKRIP1	156	0.290572	0.00023344	0.00190766
TERT	C17orf28	156	0.290529	0.000233959	0.0019114
TERT	TTI1	156	0.290524	0.000234019	0.00191528
TERT	C14orf149	156	0.29052	0.000234072	0.0019186
TERT	KLB	156	0.290459	0.000234808	0.00192889
TERT	C1orf96	156	-0.29041	0.000235408	0.00193359
TERT	QSOX1	156	-0.290366	0.000235943	0.00193436
TERT	HKDC1	156	0.290323	0.000236475	0.00193466
TERT	NRAS	156	-0.290231	0.000237604	0.00193621
TERT	MPZ	156	-0.290195	0.000238051	0.00193805
TERT	C20orf197	156	-0.290143	0.000238698	0.00193805
TERT	SUSD1	156	-0.290007	0.000240381	0.00195665
TERT	ZNF469	156	-0.289936	0.000241266	0.00195665
TERT	BTBD3	156	-0.289901	0.000241701	0.00195665
TERT	GAS1	156	-0.289847	0.000242381	0.00195851
TERT	UBL7	156	-0.289783	0.000243186	0.00195851
TERT	ABLIM1	156	0.289748	0.000243627	0.00195975
TERT	CLK2P	156	0.289746	0.000243652	0.00196034
TERT	ZNF783	156	0.289592	0.000245603	0.00196313
TERT	LIPA	156	-0.289589	0.000245641	0.00196357
TERT	RHOQ	156	-0.28958	0.000245758	0.00197352
TERT	CATSPER2	156	0.289523	0.000246483	0.0019773
TERT	KCNAB3	156	0.289502	0.000246746	0.00198155
TERT	LGALS9	156	-0.289427	0.000247705	0.00199613
TERT	DNHD1	156	0.289342	0.000248795	0.00200937
TERT	MGC12982	156	-0.289341	0.000248804	0.00201052
TERT	KIAA0825	156	-0.289312	0.000249181	0.00201052
TERT	RXRA	156	-0.289304	0.000249283	0.0020182
TERT	WDR55	156	0.289227	0.00025028	0.00201981
TERT	TMCC1	156	-0.289194	0.000250709	0.00202997
TERT	MAPK8IP3	156	0.289189	0.000250774	0.00202997
TERT	DAGLA	156	-0.289127	0.00025157	0.00203161
TERT	RASSF8	156	-0.289125	0.000251606	0.00203178
TERT	ACRC	156	0.289111	0.000251787	0.00203178
TERT	MPHOSPH8	156	0.289047	0.000252616	0.00203335
TERT	RNF141	156	-0.288964	0.000253704	0.00204163
TERT	TMF1	156	0.288945	0.000253956	0.00204163
TERT	UBR1	156	0.288852	0.000255178	0.00205625
TERT	MYCBP2	156	0.288816	0.000255642	0.00205656
TERT	LILRB3	156	-0.28873	0.000256779	0.00206198
TERT	MOSC1	156	-0.288726	0.000256836	0.00206723
TERT	ARL15	156	-0.288637	0.000258017	0.00207655
TERT	C5orf32	156	-0.288611	0.000258362	0.00207655
TERT	CASC4	156	-0.288608	0.000258397	0.00207655
TERT	PRRG4	156	-0.28856	0.000259046	0.00208028
TERT	ZNF540	156	0.288546	0.000259231	0.00208028
TERT	SNX24	156	-0.288483	0.000260078	0.00208233
TERT	CXorf65	156	0.288432	0.000260753	0.00208406
TERT	FYB	156	0.288415	0.000260985	0.00208792
TERT	STK32B	156	-0.288412	0.000261021	0.00209407
TERT	LRP5L	156	0.288409	0.00026106	0.00209407
TERT	TET2	156	-0.288292	0.000262639	0.00210179
TERT	PRSS53	156	0.288261	0.000263067	0.00210225
TERT	SNORD95	156	-0.288204	0.000263834	0.00210227
TERT	ABCC2	156	0.288103	0.000265213	0.00210691
TERT	NCBP1	156	0.288092	0.000265366	0.00210862
TERT	SMARCD3	156	-0.287875	0.000268339	0.00211651
TERT	ARSB	156	-0.287869	0.000268428	0.00211816
TERT	METTL12	156	0.287806	0.000269292	0.00212082
TERT	GOLGB1	156	0.287795	0.000269444	0.00212082
TERT	SPTBN5	156	0.287682	0.000271013	0.00212903
TERT	RB1	156	-0.287674	0.000271124	0.00212903
TERT	SEC24C	156	0.287623	0.000271832	0.00213412
TERT	COG3	156	0.287611	0.000272009	0.00213628
TERT	IZUMO4	156	0.287601	0.000272146	0.00213628
TERT	PELP1	156	0.287522	0.000273249	0.00213628
TERT	MXRA8	156	0.287514	0.000273357	0.00213628
TERT	LOC100527964	156	0.287511	0.000273409	0.00214078
TERT	PVRL1	156	-0.28751	0.000273414	0.00214121
TERT	AKR1E2	156	0.287462	0.000274087	0.00214421
TERT	SCARNA2	156	0.287398	0.000275	0.00215896
TERT	EIF2C1	156	-0.287396	0.000275019	0.00216115
TERT	ARF3	156	-0.287346	0.000275727	0.00216989
TERT	KPNB1	156	0.28733	0.00027595	0.00217299
TERT	PHC3	156	0.287322	0.000276069	0.00217311
TERT	APPL1	156	-0.287313	0.000276189	0.00217392
TERT	KIAA0232	156	-0.28731	0.000276234	0.00217736
TERT	MDN1	156	0.287066	0.000279722	0.00220437
TERT	PSMD10	156	-0.287029	0.000280241	0.00220478
TERT	STEAP4	156	-0.286815	0.000283337	0.00220654
TERT	POU6F1	156	0.286728	0.000284599	0.00221742
TERT	ZBTB7B	156	-0.286592	0.00028658	0.00221742
TERT	TM9SF4	156	-0.286542	0.000287319	0.00221849
TERT	CEBPG	156	-0.286534	0.000287437	0.0022195
TERT	CPSF3L	156	0.286408	0.0002893	0.00223824
TERT	RTEL1-TNFRSF6B	156	0.286232	0.000291914	0.00224348
TERT	C5orf34	156	0.286191	0.000292522	0.00224439
TERT	THSD1	156	0.286148	0.000293159	0.00224489
TERT	C16orf55	156	-0.286143	0.000293237	0.00224524
TERT	PLA2G16	156	-0.286015	0.00029517	0.00224573
TERT	LAMP2	156	-0.286003	0.00029534	0.0022497
TERT	NPAS2	156	0.285934	0.000296392	0.00225204
TERT	MYO15A	156	0.285881	0.000297194	0.00225303
TERT	TMEM50A	156	-0.285874	0.000297302	0.0022565
TERT	HSF5	156	0.285826	0.000298021	0.00226095
TERT	PAPD4	156	0.285823	0.000298063	0.00226639
TERT	PRR3	156	0.285773	0.000298832	0.00226639
TERT	GRIPAP1	156	0.285734	0.000299428	0.00226659
TERT	C1orf135	156	-0.285575	0.000301859	0.00227244
TERT	PTPN9	156	-0.285546	0.000302304	0.00227516
TERT	DOM3Z	156	0.285468	0.00030352	0.00227923
TERT	AGAP6	156	0.285443	0.000303897	0.00228293
TERT	DNAJC5	156	-0.285341	0.000305481	0.00228475
TERT	MUC6	156	0.285227	0.000307263	0.00229106
TERT	ZHX1	156	-0.285212	0.0003075	0.00229884
TERT	ZC3H12D	156	0.285201	0.000307675	0.00229884
TERT	NBEA	156	0.285179	0.000308016	0.00229976
TERT	ASPHD2	156	-0.285149	0.000308486	0.00230902
TERT	AK1	156	0.285048	0.000310072	0.0023093
TERT	LINS	156	0.28489	0.000312572	0.00232737
TERT	PTEN	156	-0.284857	0.000313104	0.0023316
TERT	PTMA	156	0.28481	0.000313854	0.00233339
TERT	SAP30BP	156	0.284787	0.000314223	0.00233833
TERT	LOC100130331	156	-0.284702	0.00031558	0.00233833
TERT	PRRT1	156	0.284671	0.000316069	0.00234085
TERT	FAM129A	156	-0.284562	0.000317821	0.00235031
TERT	ASB13	156	-0.28455	0.000318014	0.00235031
TERT	E2F3	156	-0.284428	0.000319999	0.00235151
TERT	MCM6	156	0.284371	0.000320928	0.00235471
TERT	GLUD2	156	-0.284367	0.000320993	0.00235496
TERT	ODC1	156	0.284364	0.000321031	0.00235617
TERT	DNMT3A	156	0.284293	0.000322195	0.0023591
TERT	NKD1	156	0.284247	0.000322943	0.00236056
TERT	RABGGTB	156	0.284205	0.000323643	0.00236444
TERT	SH3KBP1	156	-0.284114	0.000325134	0.00237304
TERT	LAPTM4A	156	-0.2841	0.000325369	0.00237304
TERT	C20orf118	156	0.283984	0.000327288	0.00237743
TERT	POLR2A	156	0.283979	0.000327359	0.00238208
TERT	COMMD8	156	-0.283953	0.000327803	0.00238208
TERT	NEAT1	156	0.283942	0.000327975	0.00238749
TERT	RPS5	156	0.283925	0.000328266	0.00239892
TERT	NOG	156	0.283891	0.000328822	0.00240146
TERT	NOLC1	156	0.28379	0.000330519	0.00241981
TERT	GPBAR1	156	-0.28373	0.000331516	0.00243651
TERT	MTA1	156	0.283686	0.000332265	0.00244192
TERT	IL13RA1	156	-0.283662	0.00033266	0.00244608
TERT	CDK3	156	0.283549	0.000334569	0.00244672
TERT	MTMR4	156	0.283546	0.000334627	0.00244672
TERT	ARGLU1	156	0.283539	0.000334732	0.00244672
TERT	NAP1L4	156	0.283442	0.000336385	0.00244672
TERT	ENO3	156	0.2834	0.000337101	0.00244697
TERT	VPS26B	156	-0.283343	0.000338068	0.00245264
TERT	GPR27	156	-0.283334	0.000338224	0.00245523
TERT	TSC1	156	0.2833	0.000338809	0.00245625
TERT	DIP2C	156	0.283256	0.000339556	0.00245754
TERT	MLK7-AS1	156	-0.283244	0.000339769	0.00246088
TERT	RAB31	156	-0.283183	0.000340823	0.00247082
TERT	ERP44	156	-0.283168	0.000341078	0.00247082
TERT	LOC145783	156	-0.283158	0.000341251	0.00247198
TERT	ANKRD50	156	-0.283119	0.000341931	0.00248266
TERT	TTYH3	156	-0.283086	0.000342499	0.00248602
TERT	SUMF1	156	-0.283076	0.000342667	0.00248775
TERT	HECTD3	156	0.283063	0.000342891	0.00248794
TERT	ERLIN2	156	-0.282981	0.000344305	0.00249573
TERT	EPHA1	156	0.282933	0.000345142	0.00250512
TERT	DAK	156	-0.282925	0.000345286	0.00250512
TERT	F8	156	-0.282916	0.000345441	0.00250764
TERT	KDM1B	156	-0.282898	0.000345758	0.00251171
TERT	LRRC37BP1	156	-0.282893	0.000345837	0.00251601
TERT	ENO2	156	0.28287	0.000346245	0.00251601
TERT	ICMT	156	-0.282856	0.000346495	0.00252272
TERT	DNAJC3	156	-0.282847	0.000346648	0.00252272
TERT	RIBC1	156	0.282806	0.000347363	0.00252353
TERT	TGFBI	156	-0.282762	0.000348145	0.0025275
TERT	PLXNA2	156	-0.282691	0.000349384	0.00252756
TERT	SFTPD	156	-0.28269	0.00034941	0.00255677
TERT	SPATA6	156	-0.282671	0.000349744	0.00255683
TERT	SYT11	156	-0.282526	0.000352299	0.0025639
TERT	JMJD7	156	0.282512	0.000352556	0.0025639
TERT	MRPL38	156	0.28249	0.000352949	0.00256625
TERT	SNRNP200	156	0.282474	0.000353231	0.00256625
TERT	ZNF365	156	-0.282467	0.000353347	0.0025665
TERT	MARVELD1	156	-0.282379	0.000354918	0.0025665
TERT	RASA3	156	0.282233	0.000357551	0.00257514
TERT	CSNK2A1	156	-0.282207	0.000358014	0.00257847
TERT	LOC390595	156	0.282201	0.000358111	0.00257899
TERT	LOC646471	156	0.282166	0.000358743	0.00258827
TERT	FAM40A	156	0.282165	0.000358767	0.00259821
TERT	ATRN	156	-0.282159	0.000358877	0.00259916
TERT	PLA2G4B	156	0.282018	0.000361428	0.00260861
TERT	PGD	156	-0.281894	0.000363697	0.00261368
TERT	KANK2	156	-0.281892	0.000363721	0.00261368
TERT	TRMT2A	156	0.281777	0.000365847	0.00262025
TERT	ARHGAP19	156	-0.281768	0.000365997	0.00262215
TERT	SMPDL3A	156	-0.281746	0.00036641	0.00262215
TERT	SLC39A11	156	-0.281744	0.000366445	0.00262215
TERT	SPINT1	156	-0.281671	0.000367792	0.00262633
TERT	REXO2	156	0.281639	0.000368387	0.00262633
TERT	HNMT	156	-0.281598	0.00036914	0.00263413
TERT	PPARGC1B	156	-0.281587	0.000369351	0.00263678
TERT	CSTF3	156	0.281532	0.000370373	0.00263745
TERT	TRAK1	156	-0.28153	0.000370409	0.00263762
TERT	BACE1	156	-0.281512	0.000370749	0.00263821
TERT	AGER	156	0.281489	0.000371171	0.00264297
TERT	SLC25A3	156	0.281439	0.000372108	0.00265594
TERT	ZNF274	156	0.281391	0.000372995	0.00266702
TERT	WRAP53	156	-0.281334	0.000374059	0.00266801
TERT	C17orf55	156	-0.281332	0.000374103	0.00267091
TERT	LOC100506585	156	-0.281309	0.000374544	0.00267091
TERT	ATG2B	156	0.281242	0.000375796	0.00267091
TERT	LOC440434	156	0.281168	0.000377201	0.0026782
TERT	HCFC2	156	0.281134	0.000377841	0.00268381
TERT	SMC4	156	0.281096	0.000378554	0.00268437
TERT	JMJD5	156	0.281086	0.000378751	0.00269055
TERT	CORO1C	156	-0.281069	0.000379071	0.00269088
TERT	MRPL39	156	0.281033	0.000379764	0.00270203
TERT	BST2	156	-0.281023	0.000379953	0.00270203
TERT	TRA2A	156	0.280978	0.000380799	0.00270502
TERT	CHST11	156	-0.280966	0.00038104	0.00270502
TERT	EIF2B4	156	0.280902	0.000382262	0.00271277
TERT	IL10RB	156	-0.280815	0.000383932	0.00271277
TERT	CMPK2	156	-0.280811	0.000384008	0.00271277
TERT	HSP90AB1	156	0.280806	0.000384106	0.00271345
TERT	WDTC1	156	-0.280757	0.000385041	0.00272804
TERT	PANK1	156	-0.280694	0.000386254	0.0027319
TERT	ZDHHC7	156	-0.280692	0.000386303	0.00273312
TERT	PAPOLB	156	-0.280625	0.000387595	0.0027411
TERT	AP2S1	156	-0.280535	0.000389339	0.00275686
TERT	BMP1	156	-0.280534	0.000389368	0.00275686
TERT	STK3	156	-0.280529	0.000389466	0.00276449
TERT	PYGL	156	-0.28047	0.000390618	0.00276568
TERT	TTC37	156	0.280392	0.000392131	0.00276761
TERT	MSH6	156	0.280354	0.000392889	0.00278728
TERT	COX4I1	156	0.280322	0.000393507	0.00278813
TERT	XKR7	156	-0.280233	0.000395275	0.00279495
TERT	RAB40C	156	-0.280189	0.000396145	0.00279656
TERT	CHD4	156	0.280111	0.000397684	0.00279989
TERT	SPRYD7	156	-0.280034	0.000399205	0.0028017
TERT	GIMAP7	156	0.28001	0.0003997	0.00280421
TERT	PCDHGB6	156	-0.279998	0.000399935	0.00280688
TERT	PIK3C2B	156	0.279946	0.000400975	0.00281394
TERT	ABHD12B	156	-0.279833	0.000403234	0.00281488
TERT	LOC100505702	156	-0.279818	0.000403545	0.00281878
TERT	SMYD5	156	0.279725	0.00040542	0.00282274
TERT	RPS6	156	0.279714	0.000405639	0.00282274
TERT	ZRSR2	156	0.279676	0.000406399	0.00282765
TERT	PELI2	156	-0.279634	0.00040726	0.00283722
TERT	ENPP5	156	-0.279584	0.000408284	0.00283748
TERT	LMF2	156	0.279541	0.000409154	0.00283748
TERT	SEC22C	156	0.279537	0.000409225	0.00283748
TERT	VANGL1	156	-0.279536	0.000409253	0.00284076
TERT	ZDHHC15	156	0.279463	0.000410741	0.00284416
TERT	TRIM65	156	0.279417	0.000411694	0.00285853
TERT	KDM3B	156	0.279415	0.000411738	0.00286285
TERT	GPI	156	-0.279339	0.000413292	0.0028774
TERT	GCFC1	156	0.279333	0.000413423	0.00287882
TERT	SBNO2	156	0.279304	0.000414019	0.00287882
TERT	RDH13	156	0.279277	0.000414568	0.00288631
TERT	ELOVL1	156	-0.279275	0.000414604	0.00289111
TERT	TST	156	-0.279249	0.000415151	0.00290192
TERT	SERINC2	156	-0.279213	0.000415889	0.00291141
TERT	LMTK3	156	0.279168	0.000416827	0.0029199
TERT	SNORA64	156	0.279118	0.000417856	0.00293061
TERT	RNLS	156	-0.279075	0.000418764	0.00295888
TERT	QRICH2	156	0.279015	0.000420005	0.00297923
TERT	SMG6	156	0.278969	0.000420961	0.00301286
TERT	NPC2	156	-0.278932	0.000421746	0.00305221
TERT	XPNPEP2	156	-0.278922	0.000421966	0.00305853
TERT	IFT80	156	0.278863	0.0004232	0.00309214
TERT	ILF2	156	0.278849	0.000423498	0.00309339
TERT	PHOSPHO2	156	0.278823	0.000424032	0.00309859
TERT	F2RL1	156	-0.278752	0.000425527	0.00309859
TERT	CSF1R	156	-0.278738	0.000425837	0.00310279
TERT	ARHGAP35	156	-0.278713	0.000426368	0.00310587
TERT	DUSP23	156	-0.278549	0.00042985	0.00314638
TERT	GDI2	156	-0.278542	0.000429999	0.00315753
TERT	CNPPD1	156	-0.278488	0.000431161	0.0031652
TERT	VENTX	156	-0.278476	0.000431416	0.00317248
TERT	LOC80054	156	-0.278467	0.000431607	0.00317248
TERT	TALDO1	156	-0.278447	0.000432023	0.00325288
TERT	SYK	156	-0.278416	0.000432694	0.00330068
TERT	ANKRD20A9P	156	-0.278409	0.000432853	0.003318
TERT	LOC148189	156	-0.278379	0.000433486	0.00333209
TERT	ZNF276	156	0.278357	0.000433966	0.00333891
TERT	FSD1L	156	-0.278308	0.000435018	0.00334263
TERT	ZCWPW1	156	0.278297	0.000435266	0.00334597
TERT	CCDC112	156	-0.27819	0.000437568	0.00335184
TERT	TMLHE	156	-0.278094	0.000439655	0.00337958
TERT	THOC2	156	0.278093	0.000439677	0.00338395
TERT	TMEM41B	156	0.278053	0.000440551	0.00338439
TERT	SLC2A9	156	-0.278043	0.000440774	0.00342031
TERT	STAU2	156	-0.277984	0.000442074	0.00344014
TERT	SYNGAP1	156	0.27796	0.000442595	0.00344014
TERT	GABBR1	156	0.277941	0.000443014	0.0034411
TERT	RASGRP4	156	-0.277901	0.000443894	0.00346722
TERT	ZDHHC6	156	0.277828	0.000445496	0.00350475
TERT	EPG5	156	0.27777	0.000446773	0.00350743
TERT	COPB1	156	0.277728	0.000447706	0.00355072
TERT	FRMD4A	156	0.277727	0.000447722	0.00355709
TERT	RPS3A	156	0.277686	0.000448634	0.00356395
TERT	SCAMP1	156	-0.27765	0.000449437	0.00358913
TERT	P4HB	156	-0.277494	0.000452911	0.00360761
TERT	ARHGEF5	156	0.277427	0.000454419	0.00361014
TERT	ST7	156	-0.277416	0.000454667	0.003624
TERT	CTSB	156	-0.277332	0.000456569	0.00367337
TERT	CAPN14	156	0.277321	0.000456805	0.00368082
TERT	SLC37A3	156	0.277286	0.000457607	0.00368226
TERT	RNF5P1	156	-0.277258	0.000458241	0.00370356
TERT	LMF1	156	0.277236	0.000458742	0.0037229
TERT	CCDC64	156	0.277053	0.0004629	0.00375177
TERT	PDZD2	156	0.277007	0.000463953	0.00375177
TERT	CPT1B	156	0.276936	0.000465565	0.00379977
TERT	SURF6	156	0.276889	0.000466659	0.00380353
TERT	USP24	156	0.276839	0.000467806	0.00381186
TERT	FLJ45340	156	0.276796	0.000468795	0.00381913
TERT	AHCTF1	156	0.276725	0.000470439	0.0038255
TERT	ZDHHC20	156	-0.276697	0.000471092	0.00387739
TERT	POLR2E	156	-0.276661	0.000471938	0.00390307
TERT	XKR8	156	-0.276655	0.000472079	0.00390369
TERT	HLA-DQB1	156	-0.276592	0.000473535	0.00390369
TERT	LOC401320	156	0.276517	0.000475296	0.00392886
TERT	DNAJA4	156	0.276409	0.000477836	0.00394231
TERT	SQRDL	156	-0.276405	0.000477925	0.003967
TERT	KIAA1310	156	0.276383	0.000478454	0.003967
TERT	RDH10	156	-0.276378	0.00047857	0.003967
TERT	PA2G4P4	156	-0.276361	0.000478957	0.00397829
TERT	CYP1B1	156	-0.276348	0.000479272	0.00400086
TERT	CYP2S1	156	-0.276304	0.000480305	0.00401484
TERT	REV1	156	0.27629	0.000480634	0.00401484
TERT	SNX21	156	-0.276271	0.000481096	0.00401484
TERT	VENTXP7	156	-0.276153	0.000483895	0.00403969
TERT	RP2	156	-0.276102	0.000485113	0.00404664
TERT	APOBEC3C	156	-0.276099	0.00048517	0.00404664
TERT	OSGIN2	156	-0.276042	0.00048653	0.00411486
TERT	AKR7A2	156	-0.276001	0.000487515	0.00414245
TERT	NT5C	156	0.275987	0.000487855	0.00415701
TERT	HMHA1	156	0.275948	0.000488785	0.00416927
TERT	SNTB1	156	-0.275928	0.000489269	0.00417897
TERT	MORC2-AS1	156	0.27591	0.000489706	0.00417897
TERT	ZFP2	156	0.275878	0.000490474	0.00419215
TERT	ANKRD54	156	0.27586	0.000490923	0.00420063
TERT	LRRC37B	156	0.275823	0.000491803	0.00420875
TERT	SPPL2B	156	0.275818	0.000491935	0.00420875
TERT	SLC39A1	156	-0.275745	0.000493692	0.00424759
TERT	ABHD12	156	-0.275704	0.000494699	0.00425182
TERT	DMTF1	156	0.275548	0.000498486	0.0042549
TERT	TSEN2	156	0.275428	0.000501434	0.00426318
TERT	SEC61A2	156	0.27539	0.000502387	0.00426332
TERT	U2AF1L4	156	0.275381	0.000502603	0.00427089
TERT	BNIP3	156	0.275358	0.000503178	0.00427089
TERT	POMT1	156	0.275285	0.000504981	0.00427859
TERT	KIAA0664	156	0.275217	0.00050665	0.00433357
TERT	KIAA0664L3	156	0.275155	0.000508191	0.0043376
TERT	LTBR	156	-0.275154	0.00050823	0.0043376
TERT	STS	156	-0.275101	0.00050956	0.00438578
TERT	HELLS	156	0.275094	0.000509716	0.00442731
TERT	EXD3	156	0.275057	0.000510638	0.00443394
TERT	DNAJB13	156	0.275023	0.000511489	0.00444099
TERT	LONP1	156	0.274994	0.000512234	0.00444616
TERT	KCNE3	156	-0.274791	0.000517345	0.00455746
TERT	RAB2A	156	-0.27475	0.000518371	0.00455746
TERT	ZNF563	156	0.274684	0.000520059	0.00456484
TERT	PRKCE	156	-0.274664	0.000520575	0.00459787
TERT	CCDC157	156	0.274623	0.000521614	0.0046034
TERT	RBM14	156	0.274588	0.000522513	0.0046034
TERT	FAH	156	-0.274531	0.000523961	0.00462658
TERT	DLG1	156	0.274389	0.000527614	0.00467929
TERT	CPNE3	156	-0.27434	0.000528894	0.00469848
TERT	MTMR11	156	-0.274302	0.000529853	0.00472233
TERT	RRP7B	156	0.274297	0.000529987	0.00472233
TERT	LYG1	156	0.274258	0.000531008	0.00472233
TERT	FUNDC2P2	156	-0.274208	0.000532297	0.00472233
TERT	GBF1	156	0.274176	0.000533132	0.00473258
TERT	CUL7	156	0.274141	0.000534051	0.00474055
TERT	PLIN4	156	0.274128	0.000534401	0.00474543
TERT	FAM104B	156	-0.274124	0.000534486	0.00481079
TERT	TAF11	156	0.274091	0.000535352	0.00481389
TERT	SIGLEC7	156	-0.274083	0.000535564	0.00484335
TERT	GFM2	156	0.274046	0.000536521	0.00487125
TERT	HEBP1	156	-0.273965	0.000538666	0.00488454
TERT	SECTM1	156	-0.273899	0.000540391	0.00488454
TERT	RPS14	156	0.273899	0.000540407	0.00488864
TERT	TMEM176B	156	-0.273851	0.000541675	0.00495844
TERT	MRPS9	156	0.273812	0.000542693	0.00499544
TERT	DDB2	156	0.273684	0.000546095	0.00499544
TERT	GLI4	156	0.273664	0.000546633	0.00499544
TERT	GDI1	156	0.273647	0.000547073	0.00499544
TERT	PHC2	156	-0.273596	0.000548437	0.00499544
TERT	NGFR	156	-0.27352	0.000550483	0.00501735
TERT	SMEK1	156	0.273471	0.000551787	0.00501735
TERT	STK17A	156	0.273464	0.000551975	0.00502109
TERT	IKBKG	156	-0.273445	0.000552477	0.00503737
TERT	MFSD8	156	0.273346	0.000555162	0.00510886
TERT	P2RX4	156	-0.273311	0.000556099	0.00512703
TERT	NKPD1	156	0.273295	0.000556533	0.00513098
TERT	APOBR	156	-0.273272	0.000557158	0.00513975
TERT	BCORL1	156	-0.273204	0.00055901	0.00516236
TERT	STK38	156	0.273204	0.000559019	0.00517268
TERT	RWDD4	156	-0.273171	0.000559907	0.00517268
TERT	CSF3R	156	-0.273076	0.000562512	0.00521179
TERT	PTPN18	156	-0.273075	0.000562518	0.00522169
TERT	GALNT6	156	-0.272891	0.000567572	0.00526608
TERT	PAK6	156	-0.272838	0.000569057	0.00526608
TERT	SLC18A2	156	-0.27279	0.000570375	0.00526608
TERT	ETHE1	156	-0.27272	0.000572311	0.00527182
TERT	DPP3	156	-0.272644	0.000574432	0.00531155
TERT	MPO	156	-0.272586	0.000576063	0.00533552
TERT	PRG4	156	0.272559	0.000576811	0.00536093
TERT	PTOV1	156	0.272559	0.000576823	0.00536093
TERT	SHOC2	156	-0.27253	0.00057762	0.00536492
TERT	OSTM1	156	-0.272441	0.000580131	0.00536492
TERT	MEGF9	156	-0.27239	0.000581568	0.00536755
TERT	MMS22L	156	0.272274	0.000584844	0.00541546
TERT	TMEM176A	156	-0.272259	0.000585276	0.00544832
TERT	MIR103A2	156	-0.272246	0.000585635	0.0054634
TERT	IPO4	156	0.272238	0.000585861	0.00547966
TERT	RAB6A	156	-0.27223	0.000586088	0.00548939
TERT	NQO1	156	-0.272195	0.000587097	0.00549497
TERT	SPRN	156	0.272182	0.000587467	0.00549497
TERT	MAD2L2	156	-0.272175	0.000587664	0.00550996
TERT	EVI2B	156	-0.27215	0.000588373	0.00558468
TERT	RUSC1	156	-0.272132	0.000588891	0.00563447
TERT	NLRX1	156	-0.272114	0.000589383	0.00568151
TERT	ASCL2	156	-0.272079	0.000590408	0.00574611
TERT	FAM65C	156	0.272062	0.00059088	0.00575438
TERT	ASMTL-AS1	156	0.271946	0.000594215	0.00579453
TERT	QPRT	156	-0.271826	0.00059767	0.00585032
TERT	THBS4	156	0.27161	0.000603951	0.00590972
TERT	NPHP3	156	0.271587	0.000604625	0.00591229
TERT	CEBPB	156	-0.271526	0.000606399	0.00602355
TERT	VPS33B	156	0.271424	0.000609413	0.00613681
TERT	RIPK1	156	0.271404	0.000610012	0.00618303
TERT	LILRB2	156	-0.271384	0.0006106	0.00618877
TERT	RNPEP	156	-0.271318	0.00061255	0.00627568
TERT	MARCH1	156	-0.271244	0.000614724	0.00652169
TERT	RBM11	156	0.271244	0.000614724	0.00652715
TERT	APLP2	156	-0.271207	0.000615831	0.00652715
TERT	AK4	156	-0.271204	0.000615925	0.00652715
TERT	PCBD1	156	-0.271183	0.000616549	0.00652715
TERT	ST7-AS1	156	-0.271162	0.000617157	0.00658681
TERT	UPRT	156	-0.271133	0.00061805	0.00659276
TERT	C2orf56	156	0.271052	0.000620464	0.00665387
TERT	ANAPC11	156	-0.271036	0.000620948	0.00669215
TERT	FLNA	156	-0.271031	0.000621081	0.00669327
TERT	DACH1	156	-0.271012	0.000621669	0.006712
TERT	NTN5	156	0.270914	0.000624607	0.00675434
TERT	KATNAL1	156	-0.270841	0.000626799	0.00678185
TERT	C1orf27	156	0.270826	0.000627253	0.00678323
TERT	FAM113A	156	0.270824	0.000627307	0.00680881
TERT	IL18	156	-0.270808	0.00062779	0.00681046
TERT	CD36	156	-0.270798	0.000628114	0.00681046
TERT	PLEKHB2	156	-0.270731	0.000630128	0.00683201
TERT	HIVEP3	156	-0.270667	0.000632088	0.00683771
TERT	PVT1	156	0.270535	0.000636113	0.00689568
TERT	GPR108	156	-0.270492	0.000637425	0.00689896
TERT	PPP1CA	156	-0.270463	0.000638316	0.00691552
TERT	STARD3NL	156	-0.270413	0.000639859	0.00693334
TERT	LOC399715	156	0.270332	0.000642359	0.00695373
TERT	LOC100288198	156	-0.270329	0.00064247	0.00697563
TERT	EPHB2	156	-0.270315	0.000642898	0.00701622
TERT	ARHGAP1	156	-0.270229	0.000645567	0.00709654
TERT	CHMP2A	156	-0.270212	0.000646071	0.00712313
TERT	GRK4	156	-0.270138	0.000648394	0.00720506
TERT	AP2A1	156	-0.270104	0.000649456	0.00725475
TERT	DVL1	156	0.270083	0.00065012	0.00729207
TERT	LMO2	156	-0.270041	0.000651426	0.00729602
TERT	PLCB1	156	-0.270023	0.000651978	0.00731736
TERT	CCR7	156	0.269973	0.000653545	0.00734098
TERT	ITGA10	156	0.269966	0.000653766	0.00734098
TERT	XRCC3	156	0.269923	0.000655124	0.0074003
TERT	SNAP29	156	-0.269919	0.000655262	0.00742892
TERT	C11orf35	156	0.269913	0.000655447	0.00744029
TERT	LRFN1	156	-0.269893	0.000656084	0.00745563
TERT	RRM1	156	0.269843	0.000657655	0.00745615
TERT	LOC146880	156	0.269789	0.000659373	0.00749373
TERT	TIMM44	156	0.269786	0.000659457	0.00749756
TERT	MMP28	156	0.269772	0.000659887	0.00749756
TERT	PARP15	156	0.269713	0.000661775	0.00749756
TERT	LOC100133315	156	0.269675	0.000662977	0.00749756
TERT	RTN1	156	-0.269666	0.000663251	0.00755085
TERT	DIRC3	156	0.269655	0.000663618	0.00755697
TERT	GNB4	156	-0.269645	0.000663931	0.00756281
TERT	ARF1	156	-0.269634	0.000664293	0.0075669
TERT	RAB7A	156	-0.269578	0.000666061	0.00757929
TERT	UCP3	156	0.269563	0.000666565	0.00757929
TERT	RCCD1	156	0.269522	0.000667872	0.00758226
TERT	BSDC1	156	0.269427	0.000670927	0.00766072
TERT	KDELR2	156	-0.269356	0.000673194	0.00766246
TERT	KIAA0513	156	-0.269344	0.000673585	0.00767295
TERT	BCAS3	156	-0.269311	0.000674644	0.00767295
TERT	ADAMTS10	156	0.269222	0.000677545	0.0078428
TERT	SLC27A3	156	-0.269204	0.000678124	0.00784808
TERT	MAMDC4	156	0.269168	0.000679305	0.00785131
TERT	SMPD2	156	0.269149	0.000679903	0.0078539
TERT	BOD1L	156	0.26914	0.000680219	0.00787575
TERT	VASP	156	-0.269127	0.000680635	0.00794219
TERT	NUP54	156	0.269075	0.000682341	0.00796816
TERT	RANBP2	156	0.268969	0.000685797	0.00800104
TERT	DPM1	156	0.268853	0.000689634	0.00801367
TERT	PYGM	156	0.268774	0.000692249	0.00805802
TERT	TP53I3	156	-0.268771	0.00069233	0.00808963
TERT	ZEB2	156	-0.268747	0.00069313	0.00808963
TERT	RIOK1	156	0.268744	0.000693223	0.00809547
TERT	PCIF1	156	0.26872	0.000694039	0.00809911
TERT	LOC100289495	156	-0.268705	0.000694539	0.00810459
TERT	SRP68	156	0.268662	0.000695964	0.00812414
TERT	AXL	156	-0.268625	0.000697184	0.00812414
TERT	ACTR1A	156	-0.268594	0.000698213	0.00812487
TERT	WDR41	156	-0.268542	0.000699948	0.00816595
TERT	CLASRP	156	0.268541	0.000699979	0.00816885
TERT	ASAH1	156	-0.268533	0.000700268	0.00817655
TERT	COQ6	156	0.26849	0.000701715	0.00819958
TERT	CBFA2T2	156	0.268489	0.000701741	0.00819958
TERT	DHRS4L2	156	-0.268303	0.000708005	0.00826576
TERT	PCSK7	156	0.268267	0.000709233	0.00826576
TERT	SF1	156	0.268227	0.000710577	0.00826576
TERT	KIAA0174	156	0.26822	0.000710827	0.00826576
TERT	DAZAP2	156	-0.2682	0.000711502	0.00829356
TERT	FAR2	156	-0.268186	0.000711975	0.00831718
TERT	FXYD6	156	-0.268169	0.000712549	0.0083208
TERT	GNB1	156	-0.268154	0.00071306	0.0083237
TERT	EZR	156	0.268141	0.000713483	0.0083237
TERT	SMAD1	156	-0.268093	0.000715134	0.0083237
TERT	PLEKHM3	156	-0.26806	0.000716266	0.00834441
TERT	ZNF195	156	0.268001	0.000718281	0.00836416
TERT	TARSL2	156	0.267996	0.000718466	0.00837033
TERT	FRYL	156	0.267943	0.000720273	0.00838153
TERT	FASTKD2	156	0.267866	0.000722929	0.00838153
TERT	SUSD3	156	0.267859	0.000723166	0.00839485
TERT	VSIG1	156	0.267847	0.000723567	0.0084623
TERT	GM2A	156	-0.267847	0.000723575	0.00847704
TERT	S100P	156	-0.267827	0.000724256	0.00847704
TERT	KIAA0430	156	0.267815	0.000724682	0.00848035
TERT	CSNK1G2	156	0.267811	0.000724818	0.00852952
TERT	XPO4	156	0.267774	0.00072611	0.00854452
TERT	ANKRD10	156	0.267672	0.000729643	0.00864014
TERT	RSU1	156	-0.267603	0.000732022	0.00868482
TERT	FAM8A1	156	-0.267598	0.000732223	0.00869853
TERT	HDAC7	156	0.267597	0.000732256	0.00871226
TERT	RPL23AP64	156	0.267592	0.00073241	0.00872143
TERT	PPT1	156	-0.267564	0.000733391	0.00876053
TERT	RFK	156	-0.267544	0.000734094	0.00878331
TERT	C19orf29OS	156	0.267525	0.000734768	0.00878868
TERT	NELL2	156	0.267521	0.000734889	0.00879381
TERT	MALAT1	156	0.267503	0.000735546	0.00880945
TERT	DHX36	156	0.267489	0.000736015	0.00883003
TERT	MADD	156	0.267422	0.000738378	0.008833
TERT	ZNF202	156	0.267401	0.000739119	0.00886092
TERT	SETD4	156	0.267336	0.000741417	0.00888749
TERT	RNASE4	156	-0.267333	0.000741495	0.00889304
TERT	CTSH	156	-0.267322	0.00074191	0.00890513
TERT	SLC17A5	156	-0.267303	0.000742587	0.00890513
TERT	FAM178A	156	0.267206	0.00074601	0.00895508
TERT	C7orf60	156	-0.267196	0.000746375	0.00895508
TERT	TPP1	156	-0.267172	0.000747208	0.00895508
TERT	ZMYM2	156	0.267169	0.000747325	0.00897552
TERT	CNTLN	156	-0.267159	0.000747664	0.00898133
TERT	CCDC41	156	0.267006	0.000753137	0.00899974
TERT	C11orf74	156	-0.266973	0.00075432	0.00905049
TERT	C17orf79	156	-0.266915	0.00075638	0.00918897
TERT	RECQL4	156	0.266907	0.000756684	0.00920651
TERT	CRTAP	156	-0.266898	0.000757014	0.00922004
TERT	SNX30	156	-0.26689	0.000757304	0.00923605
TERT	FAM127C	156	-0.266821	0.000759764	0.00927704
TERT	LOC100507632	156	-0.266798	0.000760603	0.00928929
TERT	TM9SF2	156	-0.266795	0.000760706	0.00929124
TERT	CCDC58	156	0.266764	0.000761846	0.0093189
TERT	STAC3	156	-0.266725	0.000763262	0.0093189
[truncated: 1,953 more rows]
