# Supplementary material for: Immunosenescence-Related Transcriptomic and Immunologic Changes in Older Individuals Following Influenza Vaccination
Source: Front Immunol. 2016 Nov 2;7:450. doi: 10.3389/fimmu.2016.00450 (PMC5089977; doi:10.3389/fimmu.2016.00450)
Supplement: Supplementary file 7 [file Table_7.xlsx]

## Sheet: c2.cp.kegg.v5.0.symbols.MTZ_Fil
KEGG_GLYCOLYSIS_GLUCONEOGENESIS
KEGG_CITRATE_CYCLE_TCA_CYCLE
KEGG_PENTOSE_PHOSPHATE_PATHWAY
KEGG_PENTOSE_AND_GLUCURONATE_INTERCONVERSIONS
KEGG_FRUCTOSE_AND_MANNOSE_METABOLISM
KEGG_GALACTOSE_METABOLISM
KEGG_ASCORBATE_AND_ALDARATE_METABOLISM
KEGG_FATTY_ACID_METABOLISM
KEGG_STEROID_BIOSYNTHESIS
KEGG_PRIMARY_BILE_ACID_BIOSYNTHESIS
KEGG_STEROID_HORMONE_BIOSYNTHESIS
KEGG_OXIDATIVE_PHOSPHORYLATION
KEGG_PURINE_METABOLISM
KEGG_PYRIMIDINE_METABOLISM
KEGG_ALANINE_ASPARTATE_AND_GLUTAMATE_METABOLISM
KEGG_GLYCINE_SERINE_AND_THREONINE_METABOLISM
KEGG_CYSTEINE_AND_METHIONINE_METABOLISM
KEGG_VALINE_LEUCINE_AND_ISOLEUCINE_DEGRADATION
KEGG_VALINE_LEUCINE_AND_ISOLEUCINE_BIOSYNTHESIS
KEGG_LYSINE_DEGRADATION
KEGG_ARGININE_AND_PROLINE_METABOLISM
KEGG_HISTIDINE_METABOLISM
KEGG_TYROSINE_METABOLISM
KEGG_PHENYLALANINE_METABOLISM
KEGG_TRYPTOPHAN_METABOLISM
KEGG_BETA_ALANINE_METABOLISM
KEGG_TAURINE_AND_HYPOTAURINE_METABOLISM
KEGG_SELENOAMINO_ACID_METABOLISM
KEGG_GLUTATHIONE_METABOLISM
KEGG_STARCH_AND_SUCROSE_METABOLISM
KEGG_N_GLYCAN_BIOSYNTHESIS
KEGG_OTHER_GLYCAN_DEGRADATION
KEGG_AMINO_SUGAR_AND_NUCLEOTIDE_SUGAR_METABOLISM
KEGG_GLYCOSAMINOGLYCAN_DEGRADATION
KEGG_GLYCOSAMINOGLYCAN_BIOSYNTHESIS_CHONDROITIN_SULFATE
KEGG_GLYCOSAMINOGLYCAN_BIOSYNTHESIS_KERATAN_SULFATE
KEGG_GLYCOSAMINOGLYCAN_BIOSYNTHESIS_HEPARAN_SULFATE
KEGG_GLYCEROLIPID_METABOLISM
KEGG_INOSITOL_PHOSPHATE_METABOLISM
KEGG_GLYCOSYLPHOSPHATIDYLINOSITOL_GPI_ANCHOR_BIOSYNTHESIS
KEGG_GLYCEROPHOSPHOLIPID_METABOLISM
KEGG_ETHER_LIPID_METABOLISM
KEGG_ARACHIDONIC_ACID_METABOLISM
KEGG_LINOLEIC_ACID_METABOLISM
KEGG_ALPHA_LINOLENIC_ACID_METABOLISM
KEGG_SPHINGOLIPID_METABOLISM
KEGG_GLYCOSPHINGOLIPID_BIOSYNTHESIS_LACTO_AND_NEOLACTO_SERIES
KEGG_GLYCOSPHINGOLIPID_BIOSYNTHESIS_GLOBO_SERIES
KEGG_GLYCOSPHINGOLIPID_BIOSYNTHESIS_GANGLIO_SERIES
KEGG_PYRUVATE_METABOLISM
KEGG_GLYOXYLATE_AND_DICARBOXYLATE_METABOLISM
KEGG_PROPANOATE_METABOLISM
KEGG_BUTANOATE_METABOLISM
KEGG_ONE_CARBON_POOL_BY_FOLATE
KEGG_RIBOFLAVIN_METABOLISM
KEGG_NICOTINATE_AND_NICOTINAMIDE_METABOLISM
KEGG_PANTOTHENATE_AND_COA_BIOSYNTHESIS
KEGG_FOLATE_BIOSYNTHESIS
KEGG_RETINOL_METABOLISM
KEGG_PORPHYRIN_AND_CHLOROPHYLL_METABOLISM
KEGG_TERPENOID_BACKBONE_BIOSYNTHESIS
KEGG_LIMONENE_AND_PINENE_DEGRADATION
KEGG_NITROGEN_METABOLISM
KEGG_SULFUR_METABOLISM
KEGG_AMINOACYL_TRNA_BIOSYNTHESIS
KEGG_DRUG_METABOLISM_CYTOCHROME_P450
KEGG_DRUG_METABOLISM_OTHER_ENZYMES
KEGG_BIOSYNTHESIS_OF_UNSATURATED_FATTY_ACIDS
KEGG_RIBOSOME
KEGG_RNA_DEGRADATION
KEGG_RNA_POLYMERASE
KEGG_BASAL_TRANSCRIPTION_FACTORS
KEGG_DNA_REPLICATION
KEGG_SPLICEOSOME
KEGG_PROTEASOME
KEGG_PROTEIN_EXPORT
KEGG_PPAR_SIGNALING_PATHWAY
KEGG_BASE_EXCISION_REPAIR
KEGG_NUCLEOTIDE_EXCISION_REPAIR
KEGG_MISMATCH_REPAIR
KEGG_HOMOLOGOUS_RECOMBINATION
KEGG_NON_HOMOLOGOUS_END_JOINING
KEGG_MAPK_SIGNALING_PATHWAY											PLA2G12B	PLA2G1B	PLA2G2A	PLA2G2C	PLA2G2D	PLA2G2E	PLA2G2F	PLA2G3	PLA2G4A	PLA2G4B	PLA2G4E	PLA2G5	PLA2G6	PPM1A	PPM1B	PPP3CA	PPP3CB	PPP3CC	PPP3R1	PPP3R2	PPP5C	PRKACA	PRKACB	PRKACG	PRKCA	PRKCB	PRKCG	PRKX	PTPN5	PTPN7	PTPRR	RAC1	RAC2	RAC3	RAF1	RAP1A	RAP1B	RAPGEF2	RASA1
KEGG_ERBB_SIGNALING_PATHWAY
KEGG_CALCIUM_SIGNALING_PATHWAY
KEGG_CYTOKINE_CYTOKINE_RECEPTOR_INTERACTION											INHBB	INHBC	INHBE	KDR	KIT	KITLG	LEP	LEPR	LIF	LIFR	LOC652799	LTA	LTB	LTBR	MET	MPL	NGFR	OSM	OSMR	PDGFA	PDGFB	PDGFC	PDGFRA	PDGFRB	PF4	PF4V1	PLEKHO2	PPBP	PPBPL1	PRL	PRLR	RELT	TGFB1	TGFB2	TGFB3	TGFBR1	TGFBR2	TNF	TNFRSF10A
KEGG_CHEMOKINE_SIGNALING_PATHWAY											XCR1
KEGG_PHOSPHATIDYLINOSITOL_SIGNALING_SYSTEM
KEGG_CELL_CYCLE
KEGG_OOCYTE_MEIOSIS
KEGG_P53_SIGNALING_PATHWAY
KEGG_UBIQUITIN_MEDIATED_PROTEOLYSIS
KEGG_SNARE_INTERACTIONS_IN_VESICULAR_TRANSPORT
KEGG_REGULATION_OF_AUTOPHAGY
KEGG_LYSOSOME
KEGG_ENDOCYTOSIS
KEGG_PEROXISOME
KEGG_MTOR_SIGNALING_PATHWAY
KEGG_APOPTOSIS
KEGG_WNT_SIGNALING_PATHWAY
KEGG_DORSO_VENTRAL_AXIS_FORMATION
KEGG_NOTCH_SIGNALING_PATHWAY
KEGG_HEDGEHOG_SIGNALING_PATHWAY
KEGG_TGF_BETA_SIGNALING_PATHWAY
KEGG_AXON_GUIDANCE
KEGG_VEGF_SIGNALING_PATHWAY
KEGG_FOCAL_ADHESION											VASP	VAV1	VAV2	VAV3	VCL	VEGFA	VEGFB	VEGFC	VTN	VWF	XIAP	ZYX
KEGG_ADHERENS_JUNCTION
KEGG_TIGHT_JUNCTION
KEGG_GAP_JUNCTION
KEGG_COMPLEMENT_AND_COAGULATION_CASCADES
KEGG_ANTIGEN_PROCESSING_AND_PRESENTATION
KEGG_RENIN_ANGIOTENSIN_SYSTEM
KEGG_TOLL_LIKE_RECEPTOR_SIGNALING_PATHWAY
KEGG_NOD_LIKE_RECEPTOR_SIGNALING_PATHWAY
KEGG_RIG_I_LIKE_RECEPTOR_SIGNALING_PATHWAY
KEGG_CYTOSOLIC_DNA_SENSING_PATHWAY
KEGG_JAK_STAT_SIGNALING_PATHWAY
KEGG_HEMATOPOIETIC_CELL_LINEAGE
KEGG_NATURAL_KILLER_CELL_MEDIATED_CYTOTOXICITY
KEGG_T_CELL_RECEPTOR_SIGNALING_PATHWAY
KEGG_B_CELL_RECEPTOR_SIGNALING_PATHWAY
KEGG_FC_EPSILON_RI_SIGNALING_PATHWAY
KEGG_FC_GAMMA_R_MEDIATED_PHAGOCYTOSIS
KEGG_LEUKOCYTE_TRANSENDOTHELIAL_MIGRATION
KEGG_CIRCADIAN_RHYTHM_MAMMAL
KEGG_LONG_TERM_POTENTIATION
KEGG_NEUROTROPHIN_SIGNALING_PATHWAY
KEGG_OLFACTORY_TRANSDUCTION											OR4D2	OR4D5	OR4D6	OR4D9	OR4E2	OR4F15	OR4F16	OR4F17	OR4F3	OR4F4	OR4F5	OR4F6	OR4K1	OR4K13	OR4K14	OR4K15	OR4K17	OR4K2	OR4K5	OR4L1	OR4M1	OR4M2	OR4N2	OR4N4	OR4N5	OR4P4	OR4Q3	OR4S1	OR4S2	OR4X1	OR4X2	OR51A2	OR51A4	OR51A7	OR51B2	OR51B4	OR51B5	OR51B6	OR51D1
KEGG_TASTE_TRANSDUCTION
KEGG_REGULATION_OF_ACTIN_CYTOSKELETON											RAF1	RDX	RHOA	ROCK1	ROCK2	RRAS	RRAS2	SCIN	SLC9A1	SOS1	SOS2	SSH1	SSH2	SSH3	TIAM1	TIAM2	TMSB4X	TMSB4Y	TMSL3	VAV1	VAV2	VAV3	VCL	WAS	WASF1	WASF2	WASL
KEGG_INSULIN_SIGNALING_PATHWAY
KEGG_GNRH_SIGNALING_PATHWAY
KEGG_PROGESTERONE_MEDIATED_OOCYTE_MATURATION
KEGG_ADIPOCYTOKINE_SIGNALING_PATHWAY
KEGG_ALDOSTERONE_REGULATED_SODIUM_REABSORPTION
KEGG_PROXIMAL_TUBULE_BICARBONATE_RECLAMATION
KEGG_PRIMARY_IMMUNODEFICIENCY
[truncated: 161 more columns]
